# Supplementary material for: Widely targeted metabolomic profiling combined with transcriptome analysis sheds light on flavonoid biosynthesis in sweet orange 'Newhall' (C. sinensis) under magnesium stress
Source: Front Plant Sci. 2023 May 12;14:1182284. doi: 10.3389/fpls.2023.1182284 (PMC10216496; doi:10.3389/fpls.2023.1182284)
Supplement: Supplementary file 2 [file DataSheet_2.xlsx]

## Sheet: Table S1
Supplementary Table 1. The primers used for RT-qPCR.
Genes	Forward Primer (5'→3')	Reverse Primer (5'→3')
Actin	CCAAGCAGCATGAAGATCAA	ATCTGCTGGAAGGTGCTGAG
Cs_ont_7g019870	ACGAGCTTGCATCCTTGTGG	CGGTATACGATTCTCTGCGGC
Cs_ont_2g029030	CGCCATCGTCAACTGCCTCC	AAACACGCCGCGACAACCC
Cs_ont_9g026820	CCCACTTACTTCTTCTTCACC	CATTTCACTTTCAGCGTCA
Cs_ont_2g033020	TAAGCTGGCAGAACTCATGGTC	TTCCCTGCTCTTTCTTTGCCT
Cs_ont_3g009610	TTCCGTGGACCTTCTGATGC	TGTCCCGCAACATCTGAGTC
Cs_ont_9g024120	TGGAGAAGAAAGGAGCAGCG	AGCCAAGCAAGCGTAGGAAA
Cs_ont_8g006320	CAAAGCTGCCCAACAACTCC	AGCATCCCATGAACGTGTGT
Cs_ont_1g021030	AGAAATAACAACACCAGCAC	AGTATAAACTCAGGCACCAG
Cs_ont_1g026340	AATGCGATTGTGGGGCTGTA	TTCGGCTTCACCATTCCCTC
novel.870	AAGAGAGCTCGTGTATTTCCTC	ATGCCGTAGTTCCGTCCATT
Cs_ont_2g004760	AATGTTCCTGTGGGTGGTGG	TCTGGCGTTGTGAATGAGGG
Cs_ont_5g049850	CACCTGGGAGTGATGGACAC	TCCCTGTTTTGGGGCTGTTT
Cs_ont_8g002850	TTCACTTTCTTTGAGCCACC	AGGGTTTGAAGCCACGAC
Cs_ont_3g000810	TGGAAAACCTCCTCGGCATC	AACCCCAACATCCATTGCCA
Cs_ont_5g015470	CTGAGAAGTCCACCAAGC	ATCCCTGAATTGAACAGC
Cs_ont_7g026720	TGCCCCGTGTCAATAATCCC	TACTTCCTGTCTCGTGGGCT

## Sheet: Table S2
Supplementary Table 2. The relative content of 1533 metabolites in different magnesium stress stages of MS and MD by LC-MS.
Index	Formula	Ionization model	Compounds	Class II	MS1-1	MS1-2	MS1-3	MD1-1	MD1-2	MD1-3	MS2-1	MS2-2	MS2-3	MD2-1	MD2-2	MD2-3	MS3-1	MS3-2	MS3-3	MD3-1	MD3-2	MD3-3	QC01	QC02	QC03	cpd_ID	kegg_map
mws0704	C2H8NO4P	[M-H]-	O-Phosphorylethanolamine	Alkaloids	169196	179583	165105	188524	180129	204749	115911	105458	125427	113645	105202	77747.4	87818.3	88101.4	81401.5	84475.2	75878.1	78967	108954	109136	109102	C00346	ko00563,ko00564,ko00600,ko01100
Lhqp101807	C15H16O3	[M+H]+	Osthole	Coumarins	868180	940803	819101	671032	493571	595097	512063	508543	452981	485621	480159	472045	252335	250671	328770	243504	229296	286990	397536	399612	399194	C09280	-
pme0376	C15H12O5	[M-H]-	Naringenin (5,7,4'-Trihydroxyflavanone)	Flavanones	3.25223e+06	1.99025e+06	2.1431e+06	2.08251e+06	2.15712e+06	3.53458e+06	468683	542174	641541	261040	217403	267129	134903	173817	113134	159786	141472	156550	1.10474e+06	1.10002e+06	1.0981e+06	C00509	ko00941,ko00943,ko01100,ko01110
mws0914	C15H12O5	[M-H]-	3,5,7-Trihydroxyflavanone (Pinobanksin)	Flavanonols	3.25223e+06	1.99025e+06	2.1431e+06	2.08251e+06	2.15712e+06	3.53458e+06	468683	542174	641541	261040	217403	267129	134903	173817	113134	159786	141472	156550	1.10474e+06	1.10002e+06	1.0981e+06	C09826	ko00941
Lmmn001643	C9H8O3	[M-H]-	2-Hydroxycinnamic acid	Phenolic acids	4.44137e+06	2.83188e+06	3.61069e+06	3.28865e+06	3.45141e+06	6.88831e+06	1.59518e+06	1.91323e+06	1.46705e+06	1.38107e+06	870038	941944	1.33878e+06	1.43728e+06	1.29521e+06	893198	965309	929885	1.92886e+06	1.94194e+06	1.9415e+06	C01772	ko00360,ko00999,ko01100,ko01110
Jmwn002620	C15H18O9	[M-H]-	Vanillic Acid-4-O-Glucuronide	Phenolic acids	880383	1.15896e+06	1.13192e+06	1.13752e+06	1.82857e+06	1.12639e+06	79687.1	73134.5	99528.8	136910	126927	88440.6	34214.8	24517.1	24529.3	40823	86117.6	49552.2	722465	725014	719109	-	-
pmn001716	C21H20O11	[M-H]-	Carthamone	Chalcones	211713	233782	149204	141571	253315	214068	82953.2	71908.6	112107	62839.2	74091.7	67227.2	29961.9	57333	48208.3	82953.5	90324.4	110565	151970	153352	152100	C08598	-
Zmpn003044	C9H6O3	[M-H]-	7-Hydroxycoumarin;Umbelliferone	Coumarins	1.7535e+06	2.40122e+06	1.79808e+06	1.99764e+06	1.79581e+06	2.27506e+06	306281	310486	273207	394046	330545	269072	77347.2	102787	87763.7	68201.8	88784.1	92246.5	679910	683712	676405	C09315	ko00999,ko01110
pme0368	C27H30O14	[M+H]+	Apigenin-7-O-rutinoside (Isorhoifolin)	Flavones	5.19916e+07	5.57275e+07	5.41451e+07	4.60783e+07	5.11768e+07	4.91131e+07	6.51353e+07	6.34999e+07	6.8998e+07	6.791e+07	5.42556e+07	4.44704e+07	4.93485e+07	4.80411e+07	5.31503e+07	62025048	5.49064e+07	6.11147e+07	4.94749e+07	4.90963e+07	4.96842e+07	-	-
MWSmce455	C9H10O4	[M-H]-	Vanillic acid methyl ester	Phenolic acids	398385	847815	574056	511881	580175	501514	244408	283258	290097	568045	396910	340428	72915.2	61623.5	62139.2	72023.8	85656.3	80489.6	284195	286440	282928	-	-
pmn001340	C23H22O11	[M-H]-	Emodin-8-O-(6''-O-acetyl)glucoside	Anthraquinone	6091.77	6901.72	7674.92	6172.5	6474.68	5334.94	28242.4	31014.1	36491.8	33847.2	32537.7	21867.6	133116	131191	124821	107728	89812.2	102435	38194.1	37905	37700.2	-	-
Hagn007569	C21H22O8	[M-H]-	5,6,7,3',4',5'-hexanmethoxyflavone	Flavones	666159	706946	601476	383643	383879	440444	186068	200192	34656.1	180600	45014.9	107593	57199.9	92066.3	199418	15560.1	19657.3	19547.6	329177	331438	326865	-	-
mws0046	C27H32O14	[M-H]-	Naringenin-7-O-Neohesperidoside(Naringin)	Flavanones	7.28875e+07	6.92704e+07	7.03782e+07	6.50172e+07	6.9725e+07	6.50403e+07	7.32188e+07	6.99112e+07	6.94108e+07	6.82123e+07	6.61831e+07	6.91693e+07	6.52105e+07	6.81455e+07	6.9232e+07	7.29247e+07	6.60163e+07	6.26638e+07	7.34891e+07	7.25336e+07	7.27201e+07	C09789	ko00941
Zmhn003257	C16H12O6	[M-H]-	5,7,2'-Trhiyroxy-8-methoxyflavone	Flavones	1.29668e+06	952928	1.11105e+06	1.22261e+06	1.23019e+06	2.55094e+06	2.28119e+06	2.55945e+06	2.19575e+06	3.23722e+06	3.1024e+06	2.58955e+06	7.11839e+06	8.93288e+06	6.86394e+06	8.80547e+06	9.9651e+06	1.18743e+07	3.79036e+06	3.84579e+06	3.81907e+06	-	-
MWSmce083	C11H12O4	[M-H]-	Ferulic acid methyl ester	Phenolic acids	9.99828e+06	1.09746e+07	9.31002e+06	8.0008e+06	9.37848e+06	9.26031e+06	3.01003e+06	3.59166e+06	3.39967e+06	3.68738e+06	3.75852e+06	3.65715e+06	3.3286e+06	3.37036e+06	3.48415e+06	4.25971e+06	5.37174e+06	4.62957e+06	5.97492e+06	5.9172e+06	5.88686e+06	-	-
HX1361	C10H8O3	[M+H]+	7-Methoxycoumarin	Coumarins	2.03779e+07	2.2325e+07	2.20989e+07	2.33667e+07	2.45619e+07	2.32612e+07	2.02968e+07	2.10828e+07	1.84322e+07	1.98573e+07	2.23355e+07	2.24415e+07	1.21146e+07	1.39928e+07	1.23936e+07	1.25135e+07	1.16058e+07	1.21124e+07	1.63692e+07	1.66067e+07	1.63936e+07	C09268	-
Lwhp011003	C27H34O9	[M+H]+	Clauemargine A	Terpene	136761	94696.1	158342	143566	146001	142796	50847.7	65413.5	68034.5	56248.4	67437.1	57073.8	24647.4	14784.9	24296.1	7369.31	10276.5	7388.44	81843.6	82420.4	81047.5	-	-
MWSHY0190	C28H32O15	[M+H]+	Diosmetin-7-O-rutinoside (Diosmin)	Flavones	5.5106e+07	5.34446e+07	5.52761e+07	5.17694e+07	5.82244e+07	5.72323e+07	6.48173e+07	5.75831e+07	6.8835e+07	6.97858e+07	5.93041e+07	5.4627e+07	8.09803e+07	8.77579e+07	8.10875e+07	7.68266e+07	7.57646e+07	7.83921e+07	6.2653e+07	6.32158e+07	62067310	C10039	-
MW0131473	C17H14O8	[M-H]-	5,7,3',4'-Tetrahydroxy-6,8-dimethoxyflavone	Flavones	887274	451235	649728	532458	590039	1.30077e+06	378503	517321	483737	524341	405180	337254	1.05352e+06	1.17023e+06	948945	1.20844e+06	1.24711e+06	1.78165e+06	634633	645700	644204	-	-
MWSHY0064	C28H32O16	[M+H]+	Isorhamnetin-3-O-neohesperidoside	Flavonols	2.56544e+07	3.13603e+07	3.10277e+07	3.35492e+07	2.95513e+07	3.19987e+07	1.91068e+07	2.11331e+07	2.21282e+07	2.1159e+07	2.32188e+07	2.07622e+07	1.05683e+07	1.24228e+07	1.20833e+07	1.15372e+07	1.4318e+07	1.4911e+07	1.89999e+07	1.92215e+07	1.88686e+07	-	-
Lmjp002461	C27H30O16	[M+H]+	Quercetin-3-O-neohesperidoside	Flavonols	1.75352e+07	2.19713e+07	2.21424e+07	2.71484e+07	2.78919e+07	3.1582e+07	5.92378e+06	6.22852e+06	1.85742e+07	9.0196e+06	1.18272e+07	1.09403e+07	3.1139e+06	3.36979e+06	3.19581e+06	5.52342e+06	5.08986e+06	6.61321e+06	1.37812e+07	1.35252e+07	1.36172e+07	-	-
Lmhn004976	C16H12O6	[M-H]-	Aracarpene 2	Isoflavones	1.32322e+06	914744	1.13146e+06	1.22704e+06	1.2768e+06	2.49486e+06	2.19182e+06	2.46876e+06	2.42866e+06	2.98056e+06	3.19362e+06	2.6316e+06	7.05156e+06	8.3988e+06	6.73297e+06	1.00168e+07	9.46803e+06	1.16443e+07	3.83148e+06	3.7695e+06	3.76704e+06	-	-
MWSmce096	C15H22O	[M+H]+	Nootkatone	Sesquiterpenoids	441863	522066	384428	467289	386952	530263	452524	413012	303001	552954	471234	665742	1.67805e+07	1.65815e+07	1.51002e+07	1.41792e+07	9.7912e+06	1.38172e+07	4.65287e+06	4.60714e+06	4.69699e+06	C17914	-
pmp000127	C28H32O16	[M+H]+	Chrysoeriol-6,8-di-C-glucoside	Flavones	2.42635e+07	2.51302e+07	2.52731e+07	2.99231e+07	3.19605e+07	3.13959e+07	3.84874e+07	3.82038e+07	3.88851e+07	4.855e+07	4.54682e+07	4.52846e+07	3.1256e+07	3.2479e+07	2.94848e+07	4.20347e+07	3.75772e+07	4.66986e+07	3.53472e+07	3.47183e+07	3.48181e+07	-	-
Wagp006908	C27H32O14	[M+H]+	Natsudaidain 3-Glucoside	Flavones	3.29786e+06	3.50999e+06	3.85966e+06	4.49665e+06	5.57275e+06	4.82003e+06	2.96273e+06	3.23121e+06	2.71529e+06	3.24827e+06	3.41697e+06	3.64074e+06	2.6036e+06	3.15228e+06	2.61371e+06	3.64141e+06	4.00591e+06	3.7538e+06	3.5503e+06	3.49633e+06	3.48714e+06	-	-
Lmnp002413	C27H30O15	[M+H]+	Luteolin-6-C-glucoside-7-O-rhamnoside	Flavones	574762	786152	1.1086e+06	1.05135e+06	1.52707e+06	1.1986e+06	1.07013e+06	942549	1.0635e+06	1.11407e+06	1.4118e+06	929854	705909	498457	610629	916640	441399	1.40739e+06	953312	956387	939028	-	-
Zmnn009241	C16H15NO5	[M-H]-	Citpressine I	Quinoline alkaloids	252997	277742	392428	245525	307092	175032	1.17337e+06	1.2383e+06	1.362e+06	549419	749926	403580	1.03575e+07	7.53952e+06	7.18643e+06	3.53759e+06	4.54122e+06	4.74809e+06	1.98601e+06	2.0079e+06	1.9689e+06	-	-
pme2598	C8H8O4	[M-H]-	3,4-Dihydroxybenzeneacetic acid	Phenolic acids	164269	176078	164558	185106	167751	155496	113447	105584	40324.9	138731	107282	63249.7	322459	410177	384502	460909	383549	460225	154612	156782	153805	C01161	ko00350,ko01100
Wbtn007469	C16H12O6	[M-H]-	Protogenkwanone	Other Flavonoids	1.29556e+06	776938	1.01462e+06	1.14466e+06	1.28571e+06	2.35879e+06	1.94512e+06	2.31777e+06	2.3286e+06	3.03918e+06	3.29822e+06	3.12306e+06	7.445e+06	8.64748e+06	6.57257e+06	9.56176e+06	1.0791e+07	1.14069e+07	3.70017e+06	3.65623e+06	3.62753e+06	-	-
Wtmn008406	C19H18O8	[M-H]-	Bracteaxanthone V	Other Flavonoids	2.87567e+06	3.07416e+06	3.12068e+06	3.86594e+06	5.40166e+06	5.79958e+06	2.52292e+07	2.62774e+07	2.37242e+07	3.91526e+07	3.72592e+07	2.59425e+07	3.2691e+07	3.30833e+07	2.76083e+07	3.88613e+07	3.65262e+07	4.72155e+07	2.01915e+07	1.99996e+07	1.97671e+07	-	-
Lmyn002540	C16H19NO9	[M-H]-	Dioxindole-3-acetyl-3-O-glucoside	Plumerane	29850.3	36193.1	31896.9	37308.8	33427.1	41006.9	64527	76020.3	65032.3	92371.4	85538.4	59894.2	61082	62249.7	60082.3	86249.8	76190.7	101268	53022.4	54100.4	53924.8	-	-
pmp001204	C17H14O5	[M+H]+	Apigenin-7,4'-dimethyl ether	Flavones	32163	31720.2	29668.8	34363.5	38175.6	44080.4	26050.2	32514.4	25308.3	48696.7	51247.4	51888.7	21956.1	17953	17906	28469.5	17577.8	31439.3	29794.6	29982.6	29358.4	C10019	-
Wagp011462	C20H22O4	[M+H]+	6-Methyl-2-{2-[(5-methyl-2-oxochromen-4-yl)oxy]ethylidene}hept-5-enal	Coumarins	22543	28630	18418	20588	20354.6	21830.2	19159.5	22256.8	20848.3	14488.8	17100.4	21360	15055.9	10817.6	16335.1	11420.7	9273.9	13890.2	15527.1	15196.8	15420.4	-	-
Zbln003752	C27H34O11	[M-H]-	2,,7-di-O-β-D-glucose-4-methoxy-9,10-dihydrophenanthrene	PhenAnthraquinones	573683	569512	612126	564918	640125	735935	100238	95475.1	94107.8	116801	97091.4	102361	17152.3	25402.5	25710.3	35621	53838.4	43543.9	187732	185121	189203	-	-
Lmsn002288	C21H28O14	[M-H]-	1-O-Caffeoyl-(6-O-glucosyl)-β-D-glucose	Phenolic acids	183577	232195	258838	144345	190139	145452	380809	390556	419268	378270	367818	315194	310500	321053	317236	524079	442383	473241	306486	309339	313316	-	-
Jmzn006005	C10H10O3	[M-H]-	3,4-Methylenedioxy cinnamyl alcohol	Lignans	1.99081e+06	2.29202e+06	1.9329e+06	1.99767e+06	2.34636e+06	2.42372e+06	1.46952e+06	1.53037e+06	1.47371e+06	1.63482e+06	1.60692e+06	1.47807e+06	2.21411e+06	2.19507e+06	2.09522e+06	2.03397e+06	2.57873e+06	2.2869e+06	2.1869e+06	2.15089e+06	2.14001e+06	-	-
mws1174	C17H14O6	[M-H]-	3-O-Acetylpinobanksin	Flavanonols	150636	348409	259661	414146	1.95086e+06	2.54089e+06	2.75147e+06	2.20141e+06	236681	97571.5	60844.4	111479	498493	108903	447572	606787	1.07891e+06	67658.5	653025	668456	658889	C16418	ko00941
MWSmce675	C12H16O7	[M-H]-	Arbutin	Phenolic acids	21915.4	21701.5	20884.7	17667.6	24237.4	20714.2	26304.1	28942.8	28092.3	28427.2	27839.7	34157.3	32237	31021.3	31320	38034.1	37348.9	44003.1	25311	25381.6	25870.9	C06186	ko00010
Wagp007516	C15H13NO5	[M+H]+	1,5-Dihydroxy-3,4-Dimethoxyacridin-9(10H)-One	Alkaloids	234529	206834	186425	181519	114058	132016	1.97755e+06	2.09817e+06	1.95445e+06	911757	1.00821e+06	736914	2.87733e+06	3.0232e+06	2.95994e+06	1.71404e+06	1.90797e+06	1.70935e+06	1.07823e+06	1.10188e+06	1.10032e+06	-	-
Wbmn011269	C22H34O5	[M-H]-	Vitexilactone	Ditepenoids	994126	1.1486e+06	990341	712338	737252	692887	858256	731523	641614	766697	644438	508490	867480	761695	690767	456694	488910	548132	670192	654779	656466	-	-
MWSmce564	C15H22O	[M+H]+	Germacrone	Sesquiterpenoids	26374.9	22145.1	35224.6	26107.8	23006.7	26686.4	21977.4	20885.9	18069	29570.5	26968.8	25365.5	9708.58	9907.94	12699.4	12265.9	9760.41	12870.8	18961.9	18908.5	18517.9	C16966	-
Lmsp010424	C20H20O7	[M+H]+	3,4',5,6,7-Pentamethoxyflavone	Flavones	681671	772622	703113	794067	713762	871876	884792	894561	798236	944685	956696	995272	771728	667972	774389	747186	619918	753797	701649	697863	684459	-	-
pme1598	C22H24O11	[M-H]-	Hesperetin-5-O-glucoside	Flavanones	858928	885593	783855	664976	950323	618852	726002	543991	764954	518592	473176	408965	225050	221594	206874	689756	530032	678963	996459	1.01798e+06	994286	-	-
Lmwn102817	C26H30O10	[M-H]-	Glaucin A	Steroid	1.59453e+06	4.04426e+06	2.49004e+06	2.9312e+06	2.21108e+06	1.76038e+06	1.0911e+06	1.06731e+06	1.26681e+06	2.84705e+06	1.7637e+06	1.56996e+06	9	9	9	8355.45	4412.97	4053.24	499552	512736	504335	-	-
Lhqp101805	C15H16O8	[M+H]+	Skimmin (7-Hydroxycoumarin-7-O-glucoside)	Coumarins	1.82507e+06	2.1215e+06	1.86204e+06	1.9277e+06	1.63955e+06	1.61605e+06	529837	416795	481147	476646	432611	526397	310364	378199	363949	230724	227789	258212	821043	824956	842020	-	-
Wmhn001575	C16H18O8	[M-H]-	1,4,8-Trihydroxynaphthalene-1-O-glucoside	Quinones	1.26806e+06	1.83341e+06	1.76949e+06	1.55372e+06	2.03878e+06	1.61563e+06	304889	314500	287957	268886	254149	206292	641828	558147	594103	220263	542776	596746	838774	840264	859235	-	-
pmb0235	C19H14O5	[M+H]+	O-Feruloyl coumarin	Coumarins	140042	167783	171703	132728	115949	181291	214909	201354	192954	263397	211594	210316	299514	228888	275224	204045	190334	316856	168240	170913	172958	-	-
mws0064	C15H12O6	[M-H]-	Eriodictyol (5,7,3',4'-Tetrahydroxyflavanone)	Flavanones	131435	85030.3	98691.3	98437.7	107162	195464	29753.7	38837.9	30757.9	23932.6	13735.8	19405.9	23820.4	29107.6	29959.7	42477.2	53259.2	58226.5	56934.6	58422	57165.1	C05631	ko00941,ko01100,ko01110
MWSmce049	C16H16O4	[M-H]-	3'-Hydroxypterostilbene	Stilbene	7147.83	5320.18	7041.7	3958.35	6486.04	3657.37	9637.93	9717.95	8008.09	6922.65	6307.99	6541.41	48797.6	42646.6	29387.9	31274.7	34261.8	55332.2	14037.5	14446.7	14304	-	-
Zmlp007578	C17H12O8	[M+H]+	3,3',4-O-Trimethylellagic acid	Tannin	15154.7	10893	11143.8	11580.8	10126.5	23063.4	63189.1	69118	50555.2	80622.2	78140.3	75507	57596.3	66553.1	54614	82717.2	81165.1	120341	52851.7	51505.4	52822.7	C10836	-
Xmyn008071	C16H12O6	[M-H]-	Gnetifolin B	Flavones	1.29557e+06	894138	1.09237e+06	1.22256e+06	1.3229e+06	2.63813e+06	2.27634e+06	2.40504e+06	2.23586e+06	3.10677e+06	3.07909e+06	2.81241e+06	7.59309e+06	9.62266e+06	6.82059e+06	1.00548e+07	1.05946e+07	1.22448e+07	3.98678e+06	3.94521e+06	3.87245e+06	-	-
Zmtn001661	C14H20O8	[M-H]-	Vanilloloside	Phenolic acids	6.87985e+06	7.97782e+06	7.71872e+06	7.05522e+06	7.19229e+06	5.41071e+06	4.74133e+06	4.35549e+06	3.77238e+06	5.22752e+06	5.28796e+06	5.19492e+06	1.40364e+07	1.06976e+07	1.19772e+07	5.98473e+06	5.53017e+06	6.31227e+06	6.39415e+06	6.25125e+06	6.22082e+06	-	-
Hmhn002787	C21H32O10	[M-H]-	(1'R,3R,5R,8'S)-Dihydrophaseic acid-O-β-D-glucoside	Phenolic acids	29042.8	43248.9	42241.4	37705.5	34299	27845.7	152193	148122	167740	134946	128260	62644	195828	163067	147834	222566	258068	246014	111558	112173	114703	-	-
Zjxp110309	C15H24O3	[M+H]+	Ilicic acid	Sesquiterpenoids	256953	277936	293429	285367	347462	369279	292406	270434	307496	288785	255206	285696	135278	109494	123366	58001.9	57022.4	63021.9	190412	185048	186060	-	-
Lmhn003240	C11H10O6	[M-H]-	Benzoylmalic acid	Phenolic acids	5.85397e+06	6.6135e+06	6.00248e+06	4.3708e+06	4.6812e+06	4.06608e+06	7.8605e+06	7.42771e+06	7.36696e+06	9.30553e+06	7.92499e+06	8.30107e+06	2.12453e+06	2.24299e+06	2.25495e+06	1.74147e+06	1.3442e+06	1.79558e+06	4.4259e+06	4.3062e+06	4.31398e+06	-	-
Lmyn002403	C14H18O8	[M-H]-	Mandelic acid-β-glucoside	Phenolic acids	9.0066e+06	7.95339e+06	1.1028e+07	9.6526e+06	9.71845e+06	1.09756e+07	1.11106e+07	1.10819e+07	1.09971e+07	1.16133e+07	1.00714e+07	1.27255e+07	1.07704e+07	1.03586e+07	1.00909e+07	1.06329e+07	8.49545e+06	9.91402e+06	1.05912e+07	1.04387e+07	1.02683e+07	-	-
Lmhn003801	C25H24O13	[M-H]-	Feruloylsinapoyltartaric acid	Phenolic acids	512036	577451	539687	481092	614665	618552	688998	638357	659019	620858	614422	545777	536919	450306	512378	514679	411831	525746	646795	663512	667080	-	-
Hmcp001598	C27H30O16	[M+H]+	Isorhamnetin-3-O-(2''-O-xylosyl)glucoside	Flavonols	79035.6	76255.1	74935.1	42018.5	74884.2	70152.8	40890.1	53791.9	28319.7	51123	35153.7	45649.1	69788	61627.4	66264.3	70601.7	76374.3	55996.9	69838	71191.2	68894.6	-	-
MWS3270	C7H5NO4	[M-H]-	Quinolinic Acid	Pyridine alkaloids	62783.7	55786.4	57454.2	78569.1	81030.5	84123.3	63577.5	66939.1	67428.4	61754.8	60817.2	41512.8	74186.8	75138.3	60387.5	88405	78075.4	89509.9	66910.9	68343.6	66148.5	C03722	ko00380,ko00410,ko00760,ko01100,ko01240
pmp000117	C22H24O9	[M+H]+	3,5,6,7,8,3',4'-Heptamethoxyflavone	Flavonols	7.88225e+07	8.11196e+07	8.16525e+07	7.89091e+07	8.09454e+07	8.27456e+07	8.89293e+07	8.89105e+07	8.93758e+07	8.87242e+07	9.05793e+07	8.78294e+07	8.84885e+07	8.95303e+07	8.76089e+07	8.86317e+07	8.70607e+07	8.7514e+07	8.61263e+07	8.35874e+07	8.368e+07	-	-
Smhp004476	C26H28O14	[M+H]+	Isovitexin-2''-O-xyloside	Flavones	2.62561e+07	2.29758e+07	3.16238e+07	2.42506e+07	2.58184e+07	2.70522e+07	5.62894e+07	5.71059e+07	5.54322e+07	6.44599e+07	6.13596e+07	6.06194e+07	5.62599e+07	6.10639e+07	5.97573e+07	7.8361e+07	6.63037e+07	8.25122e+07	5.10225e+07	5.05456e+07	5.22437e+07	-	-
MW0139582	C21H24O9	[M-H]-	Rhapontin	Stilbene	228338	249002	196988	268208	335325	289053	142289	152570	140631	153605	120498	92024	54865.7	44156.8	52582.9	125163	103062	104803	188972	182601	186813	-	-
pmn001394	C20H22O9	[M-H]-	2,3,5,4'-Tetrahydroxystilbene-2-O-glucoside	Stilbene	24284.2	28647.1	12665.2	22097.1	24342.4	11966.6	73553.1	44295.9	41383.7	27977.3	20094.2	15010.3	201035	197164	188242	137980	123699	117248	67922.3	66320	68698.8	-	-
Zbzn008048	C17H26O4	[M-H]-	Embelin	Quinones	2.20598e+06	2.01498e+06	2.03489e+06	2.04895e+06	2.03875e+06	2.03959e+06	2.0784e+06	2.08488e+06	1.96109e+06	2.25023e+06	2.16959e+06	2.35492e+06	2.13844e+06	1.89409e+06	2.0818e+06	2.12193e+06	1.88438e+06	2.35151e+06	1.69002e+06	1.69214e+06	1.74438e+06	-	-
Lmpn007255	C16H12O8	[M-H]-	Patuletin (Quercetagetin-6-methyl ether)	Flavonols	59224.5	43918	44115.8	35956.3	40035.1	88981.6	26500	39137.1	34487.4	32588.8	24454.9	18185.9	53987.4	72523.2	51565.8	54595.8	63710.3	66527.1	56640.6	56533	58372.3	C10118	-
pmn001367	C13H16O9	[M-H]-	Protocatechuic acid-4-O-glucoside	Phenolic acids	6.77665e+06	5.22558e+06	5.85655e+06	4.39383e+06	6.53241e+06	3.813e+06	3.10635e+06	3.70178e+06	2.76355e+06	3.52568e+06	3.68391e+06	5.30359e+06	1.29016e+07	6.97215e+06	1.16048e+07	5.65687e+06	6.18401e+06	5.95662e+06	6.00133e+06	6.06459e+06	5.85141e+06	-	-
pmb2871	C13H16O9	[M-H]-	1-O-Gentisoyl-β-D-glucoside	Phenolic acids	6.77665e+06	5.22558e+06	5.85655e+06	4.39383e+06	6.53241e+06	3.813e+06	3.10635e+06	3.70178e+06	2.76355e+06	3.52568e+06	3.68391e+06	5.30359e+06	1.29016e+07	6.97215e+06	1.16048e+07	5.65687e+06	6.18401e+06	5.95662e+06	6.00133e+06	6.06459e+06	5.85141e+06	-	-
pmp001106	C27H30O15	[M+H]+	Vitexin-2''-O-glucoside	Flavones	1.45019e+07	1.48572e+07	1.43634e+07	1.66229e+07	1.80841e+07	1.68243e+07	1.87034e+07	1.74018e+07	1.67773e+07	1.96698e+07	2.02835e+07	1.79869e+07	1.11926e+07	1.31334e+07	1.33415e+07	1.85207e+07	1.56171e+07	1.64558e+07	1.50009e+07	1.5504e+07	1.50374e+07	C04024	ko00944
Wcfn008271	C14H8O4	[M-H]-	Danthron; 1,8-Dihydroxyanthraquinone	Anthraquinone	7.07534e+07	7.1716e+07	7.1326e+07	7.14923e+07	7.32978e+07	7.16043e+07	7.32715e+07	7.4079e+07	7.00901e+07	6.99062e+07	7.15699e+07	7.18089e+07	7.22723e+07	7.13408e+07	7.22808e+07	7.27509e+07	6.57962e+07	7.05104e+07	6.98426e+07	6.74151e+07	6.93323e+07	C10312	-
MWSHY0067	C27H30O16	[M+H]+	Quercetin-3-O-rutinoside (Rutin)	Flavonols	2.01227e+07	2.37847e+07	23761404	2.98329e+07	3.53737e+07	3.02371e+07	1.16467e+07	1.16194e+07	1.19765e+07	1.31182e+07	1.32879e+07	1.30792e+07	6.01108e+06	6.24739e+06	5.97362e+06	1.04197e+07	7.13875e+06	1.23271e+07	1.50042e+07	1.53947e+07	1.48505e+07	C05625	ko00944,ko01100,ko01110
Zbln010189	C16H16O3	[M-H]-	orchinol	PhenAnthraquinones	148747	147779	144848	160694	173360	194101	145002	150242	125605	178734	169160	169799	90777.9	97925.8	78619.8	113033	104810	111169	122002	122455	118335	-	-
pmb3053	C27H24O11	[M-H]-	Tricin-4'-O-eudesmic acid	Flavones	11778.6	7215.23	9852.14	8509.31	5093.21	8226.42	29751.2	31274.6	24130.3	22001.2	20688.9	25760.1	5236.39	4467.39	3829.06	9	9	9	11396.4	11024.7	11042.9	-	-
Zmhn001036	C21H22O10	[M-H]-	Choerospondin	Flavanones	1.31814e+06	1.22759e+06	1.27832e+06	1.21599e+06	1.11325e+06	1.06792e+06	660723	727552	718059	496883	213574	387917	276633	339683	316365	444931	341291	453661	834690	808710	806619	-	-
MWSslk146	C27H30O15	[M+H]+	4'-O-Glucosylvitexin	Flavones	3.92034e+06	6.49697e+06	4.26163e+06	3.91298e+06	3.64678e+06	4.50956e+06	1.09708e+07	9.79338e+06	1.18626e+07	1.49265e+07	1.31334e+07	1.26579e+07	8.40829e+06	1.0858e+07	1.00828e+07	1.74628e+07	1.87957e+07	1.87534e+07	9.74416e+06	9.44056e+06	9.77613e+06	-	-
mws1506	C29H36O16	[M-H]-	Plantamajoside	Phenolic acids	70174.8	65538.1	30390.1	36202.5	58963.1	19305.8	449152	467167	308481	488025	564727	671695	1.30402e+06	1.37195e+06	1.16612e+06	1.25097e+06	990910	1.27478e+06	498098	480363	483882	C10485	-
Wagp006173	C27H32O14	[M+H]+	4'-Hydroxy-5,6,7,8,3',5'-Hexamethoxyflavone O-Glucoside	Flavones	930916	1.06929e+06	922220	561782	507554	634902	7.87087e+06	8.04887e+06	7.32384e+06	8.9416e+06	7.09529e+06	9.81621e+06	6.42683e+06	6.55349e+06	6.33421e+06	6.71727e+06	6.44847e+06	6.77542e+06	4.95124e+06	4.86625e+06	5.05785e+06	-	-
mws0906	C16H22O8	[M-H]-	Coniferin	Phenolic acids	4.92069e+06	5.00763e+06	5.07302e+06	4.85282e+06	4.79056e+06	5.36376e+06	4.29473e+06	3.74098e+06	3.40071e+06	4.08907e+06	4.04011e+06	2.44977e+06	1.40962e+06	1.75116e+06	1.84718e+06	2.01878e+06	1.53619e+06	1.62532e+06	3.23155e+06	3.10917e+06	3.18014e+06	C00761	ko00940,ko01110
Lmzn003560	C26H34O9	[M-H]-	Sudachinoid A	Ditepenoids	382193	311501	349973	267773	208026	253895	531772	575194	462935	289833	307829	322842	91544.2	78300.4	88168.9	21542.1	27818.6	28983.7	231322	228499	237337	-	-
pmf0175	C10H22O	[M-H]-	2-Decanol	Alcohol compounds	1.04587e+07	1.19914e+07	1.14254e+07	1.05187e+07	1.0765e+07	1.07054e+07	1.20949e+07	1.21066e+07	1.11939e+07	1.26206e+07	1.19501e+07	8.53573e+06	7.30178e+06	7.30369e+06	7.11798e+06	6.66478e+06	6.65685e+06	7.10409e+06	9.34052e+06	9.24133e+06	8.99336e+06	-	-
Hmgp002327	C11H9O2N	[M+H]+	3-amino-2-naphthoic acid	Alkaloids	2.68543e+07	2.63849e+07	2.38844e+07	2.58911e+07	2.79332e+07	2.67092e+07	4.31443e+07	3.8458e+07	3.6512e+07	4.81066e+07	47153310	4.78124e+07	2.78353e+07	2.59849e+07	2.7931e+07	1.91554e+07	1.99929e+07	2.2175e+07	2.70075e+07	2.73758e+07	2.63328e+07	-	-
MWSmce001	C9H8O4	[M+H]+	5-Acetylsalicylic acid	Phenolic acids	79114	114827	84286.7	171565	160849	91381.8	27967.6	41163	21844.4	31901.1	47657.9	50109.7	97298.6	68115.6	24329.8	53865.9	31221.1	19264.9	47161.4	47153	45567.3	-	-
MW0133375	C19H18O9	[M-H]-	5,7-Dihydroxy-2-(4-hydroxy-3-methoxy-phenyl)-3,6,8-trimethoxy-chromen-4-one	Flavones	926147	552872	697510	583147	648526	1.4576e+06	1.17638e+06	1.49689e+06	1.29202e+06	2.19794e+06	1.97489e+06	1.27097e+06	653475	639716	557334	1.16127e+06	1.0958e+06	1.46834e+06	951517	927139	914926	-	-
mws1359	C16H16O3	[M-H]-	Pterostilbene	Stilbene	407306	414751	455991	495044	461841	507743	406150	396198	402270	532931	476858	515919	253063	266962	247998	317384	297972	337218	361288	351784	347447	C10287	ko00945,ko01110
Lmmp002013	C14H22N2O3	[M+H]+	Dihydroferuloylputrescine	Phenolamine	2.56403e+07	2.77132e+07	2.63653e+07	3.25573e+07	2.96488e+07	3.44114e+07	1.84829e+07	1.774e+07	1.71455e+07	2.05027e+07	2.23408e+07	2.11783e+07	1.08943e+07	1.06067e+07	1.09646e+07	1.24219e+07	7.86169e+06	1.17244e+07	1.82907e+07	1.76227e+07	1.77245e+07	-	-
mws2186	C20H18O11	[M+H]+	Avicularin(Quercetin-3-O-α-L-arabinofuranoside)	Flavonols	284192	336668	352792	479011	450966	452117	48935.1	79626.4	62858.5	80862.4	61839.3	102296	50586.8	40039	78319.5	127374	116400	117479	138634	138013	143297	-	-
pmb0636	C26H28O15	[M+H]+	Orientin-7-O-arabinoside	Flavones	791239	1.10175e+06	1.54407e+06	3.16461e+06	3.13723e+06	3.66776e+06	3.20219e+06	2.79169e+06	3.54141e+06	3.73322e+06	4.78387e+06	3.85414e+06	1.64944e+06	1.17243e+06	906820	2.32966e+06	3.93877e+06	5.52051e+06	2.88054e+06	2.80958e+06	2.76513e+06	-	-
HX1390	C16H18O4	[M+H]+	cedrecoumarin B	Coumarins	61319.3	53354.9	54611.6	34460.2	30463.2	33392.5	29482.1	40106.3	26400.2	31324.2	31303.2	39094	41559.5	33121.7	32716.5	28963.8	24187	34222	29336.9	28256.9	29258.1	-	-
Hajp008206	C20H20O7	[M+H]+	3',4',5',5,7-Pentamethoxyflavone	Flavones	9.94591e+07	9.98958e+07	100556017	1.01411e+08	1.02847e+08	1.0528e+08	1.03241e+08	105239460	1.02723e+08	1.0966e+08	1.07683e+08	105965289	9.81007e+07	9.79317e+07	9.80671e+07	1.04427e+08	9.76622e+07	1.01759e+08	9.75485e+07	1.00358e+08	1.01642e+08	-	-
Lakp001862	C26H39NO15	[M+H]+	Tyrosine-triglucoside	Phenolamine	24020.7	17281.5	15674.2	15742.3	10001.5	14797.3	67931.4	68084.2	48809	101586	70482.2	59710.9	336928	263355	272680	357539	236607	426800	83197.7	79743.2	81527	-	-
Lmnp202682	C27H30O15	[M+H]+	5,7,4'-Trihydroxy-8-methoxyflavone-6-C-[Xylosyl-(1-2)]-glucoside	Flavones	8.61937e+06	8.20525e+06	1.18431e+07	1.67462e+07	2.18006e+07	1.98701e+07	2.28932e+07	2.91031e+07	2.86795e+07	4.2766e+07	4.67292e+07	3.16907e+07	2.26561e+07	2.44731e+07	1.70562e+07	3.67225e+07	4.5563e+07	4.88975e+07	2.67496e+07	2.77124e+07	2.78039e+07	-	-
Zbln003676	C21H22O7	[M-H]-	7-hydroxy-4-methoxyphenanthrene-2-O-glucoside	PhenAnthraquinones	566633	648880	612998	447625	439542	578123	1.35884e+07	1.51694e+07	1.37431e+07	1.75038e+07	1.44415e+07	7.52629e+06	4.63536e+07	4.67896e+07	5.0289e+07	5.08075e+07	5.4113e+07	4.89069e+07	2.71009e+07	2.69291e+07	2.8015e+07	-	-
Wagp004789	C36H44O23	[M+H]+	Limocitrol 5-[6''-(3-Hydroxy-3-Methylglutaryl)Glucoside]glucoside	Flavones	2.12368e+07	2.03423e+07	1.95937e+07	1.21617e+07	1.45052e+07	1.18451e+07	4.16736e+07	3.50871e+07	2.79413e+07	4.01288e+07	3.73895e+07	4.26796e+07	5.79103e+07	5.37765e+07	5.004e+07	4.46767e+07	4.78952e+07	3.79162e+07	2.90392e+07	2.89128e+07	3.006e+07	-	-
Smcn000644	C14H20O9	[M-H]-	Leonuriside A	Phenolic acids	44689.1	50434.4	44559.7	36629.7	56029.2	45832.3	62795	49897.6	62755	77467.1	65987.1	55942.6	72041	68798.3	70069.4	66272.2	76109.4	107101	60517.8	60579.8	58309.9	-	-
mws0058	C16H12O6	[M-H]-	Diosmetin (5,7,3'-Trihydroxy-4'-methoxyflavone)	Flavones	1.34842e+06	941738	1.13232e+06	1.32504e+06	1.35858e+06	2.49242e+06	2.45761e+06	2.64879e+06	2.64671e+06	3.59635e+06	3.44937e+06	3.05368e+06	7.8328e+06	8.81159e+06	7.35565e+06	9.87211e+06	1.02536e+07	1.22753e+07	3.81183e+06	3.8125e+06	3.67107e+06	C10038	-
mws0091	C21H20O12	[M-H]-	Quercetin-3-O-glucoside (Isoquercitrin)	Flavonols	461531	506079	493727	647964	819761	781381	58463	100271	120576	88943.1	92216.7	102531	83959.2	125213	134264	367317	449756	423074	326493	312847	317715	C05623	ko00944,ko01100,ko01110
mws1313	C20H20O7	[M+H]+	Sinensetin (5,6,7,3',4'-pentamethoxyflavone)	Flavones	1.08385e+08	1.11077e+08	109282255	1.10109e+08	1.11618e+08	1.13179e+08	5.95101e+07	1.13094e+08	1.12578e+08	1.15111e+08	8.46481e+07	7.34153e+07	1.10576e+08	1.07572e+08	1.10118e+08	1.07336e+08	1.10224e+08	1.1367e+08	1.05442e+08	110127267	1.07734e+08	C10186	-
Wagp006039	C6H15O4P	[M+H]+	2-Hexylphosphoric Acid	Others	3.12763e+06	3.27209e+06	3.0268e+06	3.0327e+06	3.56662e+06	3.60545e+06	3.47645e+06	3.84809e+06	1.94749e+06	3.71689e+06	2.87993e+06	3.3477e+06	4.1196e+06	4.09522e+06	3.66787e+06	4.09884e+06	1.68968e+06	3.30222e+06	1.32779e+06	1.28706e+06	1.34267e+06	-	-
Wagp006995	C33H40O18	[M+H]+	Natsudaidain 3-[6''-(3-Hydroxy-3-Methylglutaryl)Glucoside]	Flavones	6.36258e+07	6.54837e+07	6.45842e+07	6.69951e+07	6.62534e+07	7.21816e+07	6.26681e+07	6.17622e+07	6.39841e+07	6.24738e+07	6.35814e+07	6.46027e+07	2.40214e+07	2.12817e+07	2.38114e+07	2.99518e+07	2.64616e+07	2.91656e+07	5.94376e+07	6.18338e+07	6.16519e+07	-	-
Lmhn004622	C17H12O7	[M-H]-	Aflatoxin G1	Lactones	32817.6	26337.7	29715.3	28981.5	39239.2	40545.5	409484	381251	336514	429580	436973	323810	105328	116697	81732.1	171980	210465	243267	184906	192370	192069	C16755	ko01100,ko01110
Lajp005530	C29H32O17	[M+H]+	Gardenin C malonyl glucoside	Flavones	1.29708e+08	1.49071e+08	1.34551e+08	1.38086e+08	1.28225e+08	1.42337e+08	9.28596e+07	1.01351e+08	102384043	9.62371e+07	9.74688e+07	1.01548e+08	1.5437e+07	1.48126e+07	1.52149e+07	2.32394e+07	2.36269e+07	2.10559e+07	1.07775e+08	1.07414e+08	1.03487e+08	-	-
Lmmp003817	C24H22O14	[M+H]+	Kaempferol-3-O-(6''-malonyl)glucoside	Flavonols	39179.3	44990.4	47586.3	18899.8	34068.2	24250.1	32796.5	55679.2	37855	75792.2	46490.1	43584.2	323359	514760	478621	658412	552393	585641	153158	148388	146664	-	-
Lazn002030	C23H30O11	[M-H]-	Guaiacylglycerol-β-Guaiacyl Ether glucoside	Lignans	106377	112964	105377	111999	122549	94200.4	430676	420461	401731	418871	339833	302500	223200	221028	222517	450463	373492	387052	244187	255434	249636	-	-
Wasn002933	C16H22O10	[M-H]-	1-O-(3,4,5-Trimethoxybenzoyl)-B-D-Glucopyranoside	Phenolic acids	1.19772e+06	1.30321e+06	1.20865e+06	1.23918e+06	1.5477e+06	1.59836e+06	372075	328934	301962	302575	305035	213151	293897	337269	309508	354829	230799	309428	670203	651491	641108	-	-
mws2108	C16H18O9	[M-H]-	Cryptochlorogenic acid (4-O-Caffeoylquinic acid)	Phenolic acids	4.7059e+06	6.66579e+06	5.61332e+06	5.91769e+06	7.58397e+06	7.89272e+06	534686	612126	555261	689623	656348	466071	278477	316768	277095	782201	642102	713351	2.59123e+06	2.63773e+06	2.52142e+06	-	-
pmn001505	C41H64O13	[M-H]-	Oleanolic acid-3-O-xylosyl(1→3)glucuronide	Triterpene Saponin	55267.3	83273.8	72603.5	82269.1	93957.1	86106.4	95102	96513.4	85881.5	109023	100199	85695.2	67187.1	67730.6	69200.7	58947.5	40733.1	60717.4	61351.1	61116.6	63677	-	-
MWSmce501	C8H8O4	[M-H]-	Protocatechuic Acid Methyl Ester	Phenolic acids	321748	545507	391445	412074	487758	471835	132136	114230	134109	347275	216138	148084	46433.8	25706	51721.5	64853.1	13348.4	68416.8	200672	209917	203052	-	-
Zmhn001420	C8H6O4	[M-H]-	5,7-Dihydroxy-1(3H)-isobenzofuranone	Phenolic acids	310556	261140	278501	277657	226038	291907	314261	297350	327114	287770	298811	235888	324747	304582	342836	362232	309310	327836	309250	316594	301977	-	-
Lmsp004045	C28H32O16	[M+H]+	Isorhamnetin-3-O-glucoside-7-O-rhamnoside	Flavonols	6.09725e+06	5.33225e+06	5.64168e+06	5.26934e+06	4.90637e+06	5.56069e+06	4.21077e+06	3.23119e+06	5.15333e+06	4.64133e+06	4.65588e+06	5.02068e+06	3.33453e+06	3.40671e+06	3.58825e+06	4.62278e+06	4.73413e+06	4.53966e+06	4.63266e+06	4.83698e+06	4.65786e+06	-	-
Zmxn110201	C14H20O9	[M-H]-	2,6-Dimethoxy-4-hydroxyphenol-1-O-ß-D-glucopyranoside	Others	47961.7	48692.5	43555.9	43552.9	54043.4	47419.7	60346.3	67591.4	59770.2	72631.3	64312	64400.8	77219.1	74894.3	72341.4	81309.6	80357.7	98601.1	57404.2	58706.8	55991.6	-	-
Qahp007065	C33H54O13	[M+H]+	Periseoside E	Steroidal saponins	155488	189778	149236	222244	275582	237335	283815	340478	306208	335563	367278	362279	304417	327929	291009	283468	202065	204197	194977	194647	202911	-	-
Lahp003747	C16H19NO3	[M+H]+	Orijanone	Quinoline alkaloids	1.02744e+06	1.1628e+06	783685	1.32167e+06	1.08035e+06	1.31407e+06	1.51512e+06	1.46224e+06	1.32588e+06	785890	1.11047e+06	1.14252e+06	738406	795701	759170	1.02656e+06	815255	852955	959299	936996	914788	-	-
pmf0174	C10H22O	[M-H]-	1-Decanol	Alcohol compounds	1.06941e+07	1.02384e+07	1.07008e+07	9.65894e+06	8.95657e+06	9.22944e+06	1.04588e+07	9.84955e+06	9.44039e+06	1.13098e+07	1.04347e+07	7.55163e+06	6.00144e+06	6.00378e+06	6.46976e+06	5.51126e+06	5.77708e+06	6.32641e+06	7.57968e+06	7.93782e+06	7.68193e+06	C01633	-
Ymjm000073	C26H38O7	[M-H]-	Neovibsanin D	Ditepenoids	29450.5	31021.2	24361	19221	24513.4	24181.1	730116	699415	618679	912029	839944	860781	72746.6	58774	72083	70734.9	61899.2	65124.4	268467	258715	256602	-	-
Cmzn005970	C21H22O10	[M-H]-	Dunalianoside A	Phenolic acids	2.54592e+07	2.59128e+07	2.60602e+07	3.1329e+07	3.18021e+07	2.47677e+07	6.54028e+06	8.19316e+06	7.85985e+06	5.57788e+06	5.72739e+06	3.64273e+06	1.82499e+06	2.31247e+06	2.0433e+06	5.85529e+06	6.42837e+06	5.41887e+06	1.43886e+07	1.37982e+07	1.44064e+07	-	-
Wagp005100	C30H34O15	[M+H]+	Salvigenin 5-[6''-(3-Hydroxy-3-Methylglutaryl)Glucoside]	Flavones	1.18554e+06	1.29354e+06	1.12283e+06	1.42011e+06	990196	1.80005e+06	338588	315070	240377	330878	346491	364063	52461.6	46985.3	67410.1	86031.3	66271.2	68969.2	561718	580224	553293	-	-
Ymjm000118	C23H36O12	[M-H]-	2'-Acetylpatrinoside	Terpene	180389	190920	106412	126392	139031	132562	312536	316907	274422	300183	355784	227451	1.2765e+06	940128	1.24987e+06	1.11634e+06	1.31712e+06	1.17208e+06	617430	623714	646827	-	-
MWSmce498	C27H30O14	[M+H]+	Apigenin-7-O-neohesperidoside (Rhoifolin)	Flavones	4.91723e+07	5.74e+07	5.37182e+07	5.189e+07	6.1589e+07	4.75435e+07	5.92445e+07	6.02208e+07	6.52978e+07	5.85584e+07	5.13085e+07	5.30976e+07	5.11459e+07	4.47875e+07	5.68546e+07	5.95924e+07	5.26702e+07	5.49272e+07	5.12594e+07	4.90089e+07	5.10555e+07	C12627	ko00944
MW0138138	C18H16O7	[M-H]-	Eupatorin	Flavones	344002	373747	427204	487330	523651	633586	5.07629e+06	5.80025e+06	4.91998e+06	8.62896e+06	8.89264e+06	6.78654e+06	1.62196e+07	1.62475e+07	1.35231e+07	1.8091e+07	1.45269e+07	1.85794e+07	6.36688e+06	6.09778e+06	6.36875e+06	-	-
Lmmn003088	C14H20O9	[M-H]-	2,6-Dimethoxyhydroquinone-1-O-glucoside	Others	12391.5	17822.8	17846.6	15455.9	21736.8	13652.4	83665.2	104082	78794.3	101367	74443.5	66327.2	122735	123221	99588.9	110150	87500.8	114979	56702.8	55387.5	58220.2	-	-
Zmjp005959	C24H26O13	[M+H]+	Chrysosplenoside A	Flavones	5.12244e+06	5.11756e+06	5.46188e+06	4.93516e+06	4.87693e+06	5.65557e+06	2.91965e+06	3.03176e+06	3.68987e+06	3.60471e+06	3.53352e+06	3.75696e+06	4.28831e+06	4.09635e+06	4.0505e+06	4.19004e+06	5.07494e+06	4.41395e+06	4.2125e+06	4.37965e+06	4.18208e+06	-	-
Lmdn001925	C26H34O12	[M-H]-	Olivil-4'-O-glucoside	Lignans	398366	653193	105262	507865	276171	186999	59952.3	58179.8	194048	319144	76326	158814	79735.3	74239.2	66301.8	118460	97813.8	97853.9	108751	106859	103496	-	-
Lmtn002796	C21H22O11	[M-H]-	Aromadendrin-7-O-glucoside	Flavanonols	627035	748140	645189	794642	859254	923352	138369	122536	122528	91126.2	129751	86063	148518	242783	150870	206926	183770	172348	284653	299452	294361	-	-
pmb0818	C11H11NO3	[M+H]+	Methoxyindoleacetic acid	Plumerane	2.64119e+06	2.5121e+06	2.27829e+06	2.6518e+06	3.01032e+06	2.87765e+06	4.54656e+06	3.67659e+06	3.47864e+06	5.16342e+06	4.79971e+06	5.6552e+06	2.77227e+06	2.59459e+06	2.86474e+06	2.07978e+06	1.79272e+06	1.86657e+06	2.70781e+06	2.588e+06	2.70669e+06	C05660	ko00380
Lmtn002233	C15H20O8	[M-H]-	Androsin	Phenolic acids	338374	543562	298786	551657	725447	650374	86059.7	66114.8	108660	128748	117464	81102.9	17912.1	26654.6	25151.1	65680.7	63316.3	64178.6	226533	232636	238582	-	-
Wagp006264	C26H30O13	[M+H]+	Demethylnobiletin 5-O-Glucoside	Flavones	5.08395e+06	6.25074e+06	4.92488e+06	9.26925e+06	8.74873e+06	7.59436e+06	2.97844e+06	2.1996e+06	2.42274e+06	2.74699e+06	2.6504e+06	2.1531e+06	2.39528e+06	2.36925e+06	2.15079e+06	2.5713e+06	3.24595e+06	3.09316e+06	3.86189e+06	3.92291e+06	4.06269e+06	-	-
Lmwn102819	C28H32O10	[M-H]-	Rutaevin acetate	Steroid	77903.3	97668.3	75500.1	76680.3	77417.2	88292.4	55071.5	47658.3	42019.7	68301.7	60007	53374.7	13401.3	10383.8	14777.4	5160.27	5608.77	5811.18	50673.3	52017.6	53387.2	-	-
pmf0073	C28H48O	[M-H]-	Ergost-5-en-3-ol (Campesterol)	Steroid	306370	219315	297520	298638	227310	298640	302177	297703	238605	216747	217822	198109	278126	268712	266674	263356	269392	267908	307316	302260	291912	C01789	ko00100,ko00905,ko01100,ko01110
Zmhn001703	C13H16O10	[M-H]-	5-O-Galloyl-D-hamamelose	Phenolic acids	88947.3	44826.7	66758.5	95907.7	107924	122519	132825	143765	139384	126314	100922	92375.5	199225	203567	202325	138568	176077	216475	137892	134476	141698	-	-
Lmfn000604	C13H16O10	[M-H]-	6-O-Galloyl-β-D-glucose	Phenolic acids	70965.7	40422.5	59568.5	65868.5	68555.5	74333.8	105565	117673	107633	132161	129494	90852.2	186100	193530	174514	183777	154517	200203	99385.9	104573	100897	-	-
Lmsn001014	C13H16O10	[M-H]-	1-O-Galloyl-β-D-glucose	Phenolic acids	70965.7	40422.5	59568.5	65868.5	68555.5	74333.8	105565	117673	107633	132161	129494	90852.2	186100	193530	174514	183777	154517	200203	99385.9	104573	100897	C01158	ko00999
Zmtn001624	C10H7NO3	[M-H]-	N-Acetylisatin	Plumerane	139024	176923	139833	260518	331342	315069	95683.7	80700.4	105869	164505	154468	94247	7310.82	15420	15114.2	11387.8	10737.1	10671.5	116643	121882	116331	C02172	ko00380
HJN003	C17H22O10	[M-H]-	1-O-Sinapoyl-β-D-glucose	Phenolic acids	173467	183196	157978	164304	237080	268678	1.89187e+06	2.12661e+06	1.41994e+06	2.22131e+06	1.84331e+06	1.09611e+06	7.95892e+06	7.05832e+06	7.31933e+06	7.87458e+06	7.03299e+06	7.90262e+06	3.67714e+06	3.7436e+06	3.87242e+06	C01175	ko00940,ko01110
MW0127814	C26H28O14	[M-H]-	Isovitexin 2''-O-arabinoside	Alcohol compounds	1.03986e+07	1.17731e+07	9.81586e+06	1.04435e+07	1.14563e+07	1.05682e+07	3.00946e+07	3.08796e+07	2.97454e+07	2.50421e+07	2.75772e+07	2.71045e+07	2.95414e+07	3.74396e+07	2.87939e+07	4.38408e+07	4.89761e+07	5.19795e+07	2.7052e+07	2.67508e+07	2.57174e+07	-	-
Lmgp003803	C29H34O17	[M+H]+	5,7,4'-Trihydroxy-6,8-dimethoxyisoflavone-7-O-galactoside-rhamnose	Isoflavones	129137	151415	97093.4	199223	244105	206509	143700	145143	128660	156392	170670	155379	341001	318646	408484	429683	444477	567275	252925	243592	240445	-	-
Lazp007726	C17H14O6	[M+H]+	Tupichinol E	Flavonols	13156.7	13118.6	14858.3	14993.6	19535.1	25578.8	50259.1	54520.7	40572.4	84436.8	84715.8	76569.8	205086	193872	162952	395933	433800	424946	90637.9	93363.7	88552.9	-	-
Wagp010838	C19H20O3	[M+H]+	Dimethyl allyl xanthyletin	Coumarins	19180.3	16457.6	13646	18224.5	21895.5	34166.4	16707.9	18056.8	14531.2	16502.7	22650.3	20490.7	11840.3	15233.7	10587.5	12086	12960.7	11963.6	13891.1	14192.1	14644.7	-	-
Jmbn005456	C20H18O10	[M-H]-	Salvianolic Acid D	Phenolic acids	2.07267e+07	2.0391e+07	2.06952e+07	3.37906e+07	3.2128e+07	3.2536e+07	5.40593e+07	5.36775e+07	4.67401e+07	5.84551e+07	6.09543e+07	4.34363e+07	3.86102e+07	3.23534e+07	3.39693e+07	3.81761e+07	3.00375e+07	3.69764e+07	7.36819e+07	7.13939e+07	6.98782e+07	-	-
Hmlp004943	C28H32O16	[M+H]+	Nitensoside B	Coumarins	3.14915e+07	3.17315e+07	2.94754e+07	3.39283e+07	3.46216e+07	3.33915e+07	2.45771e+07	2.20205e+07	2.15805e+07	2.7047e+07	2.63205e+07	2.56234e+07	1.40276e+07	1.50164e+07	1.16113e+07	1.53279e+07	1.93771e+07	19842256	2.39819e+07	2.30574e+07	2.42753e+07	-	-
MWSslk062	C15H14O3	[M-H]-	4'-Methoxyresveratrol	Stilbene	43648.4	55573.7	52204.2	58913.6	65112.7	70995.6	71311	72213.6	69073.4	77076.1	76384	83058.3	9	9	9	9	9	9	43034.9	44853.1	42685.3	-	-
Cmmn005231	C20H24O8	[M-H]-	Massoniresinol; Vladinol A	Lignans	1.45694e+06	1.39741e+06	1.3503e+06	1.92561e+06	2.26924e+06	2.10771e+06	1.38996e+06	1.49569e+06	1.46452e+06	1.4111e+06	1.24184e+06	505667	1.51859e+06	1.74534e+06	1.51782e+06	1.32714e+06	1.42903e+06	1.54998e+06	1.49946e+06	1.48029e+06	1.55864e+06	-	-
Waln002782	C16H20O10	[M-H]-	1'-Galactoyl Ferulic acid	Phenolic acids	721129	798522	825604	525243	744293	410057	742986	709580	630325	761092	786010	463894	337579	318876	358928	417957	400464	505025	534429	558578	530953	-	-
Cmzp002057	C14H18O8	[M+H]+	6-O-Acetylarbutin	Phenolic acids	94672.2	95735.3	99712.4	78409	93751.5	85228.2	23481.7	25346.1	20267.4	32756	26892	27020.7	28064.8	29358.5	29616.3	32684	26672.7	31890.9	40566.8	39493.2	41752.4	-	-
Wagp008411	C11H8O3	[M+H]+	4',5'-Dihydropsoralen	Coumarins	153874	148477	157233	111725	85101.4	103498	48601.8	37175.5	35729.2	22032.8	26431.2	49155.6	21342.7	14715.6	16212.9	21820.9	19963.8	25414	49064.6	46447.8	48207	-	-
Smcp000882	C15H21NO7	[M+H]+	N-benzoyl-2-aminoethyl-β-D-glucopyranoside	Alkaloids	876123	632057	685139	777527	1.01815e+06	1.69525e+06	72316.1	79856.9	74996.8	91249.8	85341.2	88080.7	51089.1	55875	46025.9	59603.7	53080.5	54130.8	333264	315107	324520	-	-
Wagp006699	C30H34O16	[M+H]+	Cirsilineol 5-[6''-(3-Hydroxy-3-Methylglutaryl)Glucoside]	Flavones	5.99228e+06	6.79942e+06	7.17591e+06	8.32261e+06	4.88325e+06	8.9179e+06	9.03651e+06	1.00327e+07	1.05951e+07	1.1754e+07	1.1428e+07	1.33902e+07	3.29264e+06	3.12848e+06	3.18948e+06	4.09425e+06	4.05118e+06	5.26262e+06	6.50723e+06	6.87659e+06	6.64031e+06	-	-
Wbmn010746	C22H34O5	[M-H]-	Negundoin A	Ditepenoids	942676	1.09024e+06	987791	745781	742101	721649	797050	791197	629475	704534	689305	486209	826390	814355	735926	459795	481587	556077	671037	661992	635380	-	-
mws0458	C8H8O3	[M-H]-	Vanillin; 4-Hydroxy-3-Methoxybenzaldehyde	Phenolic acids	404615	354154	363594	328767	362056	486121	260759	262154	279972	318059	246184	183134	233835	221803	272258	175175	203684	216422	311866	300372	294791	C00755	ko00996,ko01100,ko01110
Wagp008158	C15H13NO4	[M+H]+	1,2-Dihydroxy-3-methoxy-10-methylacridin-9-one	Alkaloids	10745.7	17590.2	26252	13446.9	16814.2	9384.7	83820.8	96804.8	86076.1	53996.6	86528.1	46494.3	1.36144e+06	1.01929e+06	740615	975665	903653	1.10546e+06	307967	324809	310306	-	-
mws1073	C27H30O15	[M+H]+	Apigenin-6,8-di-C-glucoside (Vicenin-2)	Flavones	4.76556e+07	5.98222e+07	5.01504e+07	5.22684e+07	5.52803e+07	5.27959e+07	5.83964e+07	6.0869e+07	5.29589e+07	5.65892e+07	5.65457e+07	5.67089e+07	5.35713e+07	4.96341e+07	4.57785e+07	5.6137e+07	5.61707e+07	5.513e+07	5.31562e+07	5.46747e+07	5.15838e+07	C10195	-
Wagp004758	C35H42O22	[M+H]+	Limocitrin 5-[6''-(3-Hydroxy-3-Methylglutaryl)Glucoside]glucoside	Flavones	2.97237e+07	3.41627e+07	3.18364e+07	2.37734e+07	2.83712e+07	2.98914e+07	2.7066e+07	2.86386e+07	2.77154e+07	3.17194e+07	3.06059e+07	2.81342e+07	2.44295e+07	2.28439e+07	2.33684e+07	3.01509e+07	2.6195e+07	2.58871e+07	2.57257e+07	2.61049e+07	2.72174e+07	-	-
pmp000241	C27H28O17	[M+H]+	Luteolin-6-C-(2''-glucuronyl)glucoside	Flavones	6.73935e+06	8.53332e+06	8.23182e+06	9.64987e+06	1.06843e+07	1.09486e+07	1.14393e+07	1.17381e+07	1.21965e+07	1.51555e+07	1.50305e+07	1.42027e+07	8.80957e+06	9.53936e+06	9.43607e+06	1.38782e+07	1.33659e+07	1.75548e+07	1.11046e+07	1.14966e+07	1.0844e+07	-	-
pmp000593	C27H30O15	[M+H]+	Luteolin-7-O-rutinoside	Flavones	5.28017e+06	5.32531e+06	6.03035e+06	5.65516e+06	7.61158e+06	7.41392e+06	5.94474e+06	5.73318e+06	7.45307e+06	6.55055e+06	5.37256e+06	6.01779e+06	3.78896e+06	4.18355e+06	4.34352e+06	4.92138e+06	4.59821e+06	6.52771e+06	6.43007e+06	6.38e+06	6.08583e+06	-	-
mws0749	C7H6O3	[M-H]-	4-Hydroxybenzoic acid	Phenolic acids	1.13982e+06	904772	1.01e+06	966043	1.09312e+06	1.40297e+06	717084	699654	764271	575596	603573	491037	586335	550827	526173	470583	426985	444898	700497	740344	734307	C00156	ko00130,ko00790,ko01100,ko01110,ko01240
Zmsp007375	C20H20O7	[M+H]+	3,5,7,3'4'-Pentamethoxyflavone	Flavones	9.01873e+07	9.24806e+07	9.60079e+07	9.35693e+07	9.73804e+07	9.66986e+07	9.7787e+07	9.98596e+07	9.47993e+07	1.01336e+08	9.74509e+07	9.9076e+07	9.00282e+07	9.27723e+07	8.80798e+07	9.36211e+07	8.95497e+07	9.54325e+07	8.69339e+07	8.97182e+07	9.22554e+07	-	-
MW0139490	C23H22O13	[M-H]-	[6-[2-(3,4-Dihydroxyphenyl)-5,7-dihydroxy-4-oxochromen-3-yl]oxy-3,4,5-trihydroxyoxan-2-yl]methyl acetate	Flavones	1.87895e+06	1.7787e+06	2.60527e+06	2.97186e+06	2.47298e+06	2.72391e+06	995324	1.27972e+06	1.05388e+06	828885	1.07659e+06	921058	311302	257666	278053	117675	140334	125764	1.36105e+06	1.29325e+06	1.29327e+06	-	-
MWSmce310	C21H22O4	[M+H]+	Bergamottin	Coumarins	7555.1	6183.75	5833.21	5310	5638.6	6303.32	10973.1	12240	9531.53	8762.67	10882.2	9910.73	10105.1	8641.2	7639.32	10915.1	8965.12	12735.4	8329.55	8778.73	8772.74	C22152	ko00999,ko01110
mws0028	C8H8O4	[M-H]-	Vanillic acid	Phenolic acids	343723	393963	374125	257239	312923	329919	219298	274384	225553	302699	31569.9	178668	87677.7	98826.2	88865.5	75916.5	87277.5	98788.5	200264	192130	203723	C06672	-
Wbwp008548	C20H20O7	[M+H]+	[(1R,2S)-1-(1,3-benzodioxol-5-yl)-2-methyl-3-oxobutyl]4-hydroxy-3-methoxybenzoate	Lignans	8.09013e+07	8.4927e+07	8.73807e+07	8.76341e+07	8.33718e+07	9.21938e+07	9.02226e+07	8.87733e+07	8.81693e+07	9.15915e+07	9.0631e+07	9.25712e+07	8.92846e+07	8.8907e+07	8.77257e+07	9.08207e+07	8.84498e+07	8.68132e+07	8.19091e+07	8.5335e+07	8.69009e+07	-	-
MWSmce341	C16H22O4	[M+H]+	Butyl isobutyl phthalate	Phenolic acids	3.49791e+07	2.64167e+07	2.88179e+07	2.55294e+07	2.72831e+07	3.47863e+07	2.38585e+07	2.67698e+07	2.54556e+07	2.68575e+07	2.54662e+07	2.50697e+07	2.5608e+07	2.46459e+07	2.18616e+07	22001323	2.51597e+07	2.43587e+07	2.39339e+07	2.25852e+07	2.29408e+07	-	-
pmb0496	C15H22N4O3	[M+H]+	N-Feruloylagmatine	Phenolamine	7.82299e+07	8.00738e+07	7.73068e+07	9.02907e+07	1.00575e+08	9.57959e+07	6.29697e+07	6.43381e+07	6.55522e+07	7.39837e+07	6.35511e+07	7.00185e+07	4.69035e+07	4.83646e+07	4.09715e+07	5.01293e+07	4.01882e+07	4.41647e+07	6.72929e+07	7.00425e+07	6.60399e+07	C18325	ko00330,ko01100
Lmhn003074	C14H14O8	[M-H]-	Feruloylmalic acid	Phenolic acids	7.67661e+06	7.77303e+06	6.19888e+06	4.02011e+06	3.80891e+06	3.6777e+06	1.83332e+07	2.10464e+07	1.81708e+07	2.1e+07	2.07706e+07	1.95072e+07	2.72695e+06	2.20701e+06	3.53256e+06	2.66177e+06	2.18791e+06	2.4522e+06	9.05623e+06	8.52618e+06	8.77034e+06	-	-
Lmzn001961	C20H22O11	[M-H]-	Loquatoside	Flavanones	907776	1.16582e+06	989962	1.25947e+06	1.09714e+06	1.02707e+06	566992	696746	562292	592393	528795	373400	138814	196102	219620	291533	308736	278138	608952	592708	629543	-	-
Ymjm000147	C21H22O10	[M-H]-	p-Hydroxyphenyl 6-O-(E)-caffeoyl-β-D-allopyranoside	Phenolic acids	766282	934988	927624	1.20045e+06	1.39406e+06	805165	673560	701105	682060	681567	858625	376609	288871	316089	255302	386351	341769	297623	607841	580652	615266	-	-
Lasp003143	C11H12O3	[M+H]+	1,4-Benzodioxin-6-propanol	Alcohol compounds	596978	569350	592774	618299	532873	637132	2.06379e+06	1.91694e+06	1.59646e+06	1.70148e+06	1.86519e+06	1.50412e+06	2.64537e+06	2.59678e+06	2.27103e+06	1.97815e+06	2.22289e+06	2.03097e+06	1.41376e+06	1.50305e+06	1.45586e+06	-	-
mws0983	C20H39NO2	[M+H]+	N-Oleoylethanolamine	Alkaloids	45920.6	64385.2	22047.4	57347.7	49857.2	34858.6	48347	42087.6	18560.5	46418.1	44754.7	24213.9	95661.2	121048	115118	121419	120386	133817	86061.5	83318.7	80935.4	C20792	-
NK10246260	C9H7NO2	[M+H]+	2,4-Dihydroxyquinoline	Quinoline alkaloids	12617.6	24140.3	27174.9	10453.7	30301.2	17328.9	35607.6	47120.9	35692.4	38191.6	61607.9	18907.6	30275	37319.8	64528	42816.1	41075.9	39329.1	33108.5	31469.9	31343.7	C16716	ko00996
Lajp006279	C25H28O13	[M+H]+	5,3'-dihydroxy-6,7,4',5'-tetramethoxyflavone glucoside	Flavones	1.91749e+06	1.98417e+06	2.14053e+06	2.25388e+06	2.65468e+06	2.40535e+06	2.56242e+06	2.82532e+06	2.2031e+06	3.04595e+06	2.87296e+06	2.95135e+06	2.41815e+06	2.28231e+06	2.00209e+06	2.7754e+06	2.94587e+06	3.28206e+06	2.23331e+06	2.35441e+06	2.3607e+06	-	-
Zmdn006214	C24H24O11	[M-H]-	Physcion-8-O-(6-acetyl)-glucoside	Anthraquinone	370144	320926	348895	416138	358067	383369	177195	203302	152286	152682	154191	180186	40575.5	38406.8	38264.7	10952.4	12192	18948.8	183712	174651	173608	-	-
pmp000172	C23H24O11	[M+H]+	5,2'-Dihydroxy-7,8-dimethoxyflavone glycoside	Flavones	125289	129084	144009	174589	202856	228888	168327	192044	140424	183792	149285	189815	282345	322545	247085	305085	266139	293115	165446	167060	175342	-	-
Lmfn005654	C15H10O11S	[M-H]-	Myricetin-3-O-sulfonate	Flavonols	713151	861685	738095	734723	745729	879433	194995	206184	196611	220089	225592	140105	75875.2	75561.4	74035	100104	86365.1	114697	319443	313802	333440	-	-
pmn001551	C21H22O9	[M-H]-	Natsudaidain (3-Hydroxy-3',4',5,6,7,8-hexamethoxyflavone)	Flavonols	7.27828e+06	7.65464e+06	6.6916e+06	7.80203e+06	5.84426e+06	7.43313e+06	4.55837e+06	4.70316e+06	4.14932e+06	5.47762e+06	5.30514e+06	4.60943e+06	1.88514e+06	1.65532e+06	1.61557e+06	3.17833e+06	3.02656e+06	3.64297e+06	4.43711e+06	4.23929e+06	4.17774e+06	-	-
Zmcp102201	C12H12O3	[M+H]+	Senkyunolide B	Lactones	1.43014e+06	1.07749e+06	1.12458e+06	1.04621e+06	985753	1.44925e+06	956038	1.00598e+06	936540	1.01552e+06	1.04807e+06	1.06919e+06	1.01217e+06	969901	952518	846815	980669	1.05479e+06	917448	862102	881570	C09921	-
pmp001076	C20H20O7	[M+H]+	Isosinensetin	Flavones	8.12641e+07	8.58511e+07	8.26401e+07	8.45845e+07	8.65291e+07	8.59598e+07	8.87049e+07	8.82214e+07	8.61545e+07	9.10984e+07	9.09799e+07	8.90726e+07	8.98243e+07	9.09927e+07	8.68709e+07	9.17241e+07	9.27136e+07	9.32871e+07	8.28316e+07	8.81193e+07	8.65713e+07	-	-
Wayn001856	C13H16O11S	[M-H]-	4-Hydroxybenzoic acid 4-(6-O-sulfo)glucopyranoside	Phenolic acids	3.38399e+07	2.86487e+07	2.64839e+07	3.23115e+07	3.0206e+07	3.19473e+07	4.71911e+07	4.61887e+07	4.37953e+07	4.33588e+07	4.50602e+07	3.47139e+07	4.33617e+07	4.12489e+07	3.90375e+07	4.81537e+07	3.66377e+07	4.08219e+07	3.6515e+07	3.52126e+07	3.42576e+07	-	-
pmp000128	C29H32O17	[M+H]+	Limocitrin-3-O-(3-hydroxy-3-methylglutarate)glucoside	Flavonols	1.55362e+08	1.51688e+08	1.50411e+08	1.4799e+08	1.45121e+08	1.56e+08	9.49364e+07	9.19104e+07	1.04097e+08	8.63764e+07	8.87278e+07	9.75343e+07	1.60389e+07	1.41481e+07	1.37195e+07	2.20953e+07	2.29748e+07	2.63862e+07	9.77622e+07	1.02672e+08	9.67169e+07	-	-
pme0001	C28H34O15	[M-H]-	Hesperetin-7-O-neohesperidoside(Neohesperidin)	Flavanones	9.77794e+07	9.3852e+07	9.19234e+07	9.02684e+07	9.82018e+07	9.38391e+07	1.02366e+08	1.08618e+08	9.80789e+07	1.06507e+08	7.43541e+07	1.04179e+08	1.05993e+08	1.08569e+08	1.13692e+08	1.11058e+08	1.02765e+08	1.08695e+08	1.03494e+08	9.70232e+07	9.98671e+07	C09806	ko00941
MWSHY0118	C19H18O6	[M+H]+	5,6,7,4'-Tetramethoxyflavone	Flavones	8.16966e+07	8.30752e+07	8.30458e+07	8.52154e+07	8.54293e+07	8.97213e+07	9.07718e+07	9.02769e+07	8.75363e+07	9.46011e+07	9.15742e+07	9.3177e+07	8.80123e+07	8.40705e+07	8.67103e+07	8.68663e+07	84950945	8.73383e+07	7.92629e+07	8.32748e+07	8.43563e+07	C14472	-
Wagp006002	C38H48O22	[M+H]+	Hydroxyauranetin 5-[6''-(3-Hydroxy-3-Methylglutaryl)Glucoside]Glucoside	Flavones	1.06899e+07	1.05499e+07	1.06183e+07	9.88303e+06	8.94525e+06	9.06827e+06	1.8555e+07	1.43831e+07	1.61202e+07	1.56354e+07	1.60586e+07	1.52535e+07	3.17248e+07	3.15806e+07	3.32604e+07	2.82315e+07	3.25153e+07	3.29991e+07	1.53532e+07	1.63885e+07	1.59512e+07	-	-
Cmpp007319	C15H16O4	[M+H]+	7-Methoxy-5-Prenyloxycoumarin	Coumarins	3.20858e+06	3.27588e+06	3.17752e+06	2.12882e+06	1.82238e+06	2.11749e+06	2.22441e+06	2.59088e+06	2.01799e+06	2.28725e+06	2.18053e+06	2.34626e+06	1.26153e+06	1.32913e+06	1.29735e+06	886970	688833	849780	1.7288e+06	1.64318e+06	1.62616e+06	-	-
pme3504	C22H22O9	[M+H]+	Formononetin-7-O-glucoside (Ononin)	Isoflavones	36104	44682.1	40936.5	48506.9	44045.5	29045.4	25141.9	18733	19807	25004.7	18782.8	15545.9	7782.91	8486.69	7355.37	20096.2	10891.1	11759.1	19870.9	18651.5	19598.9	C10509	ko00943
Laxp003363	C28H32O14	[M+H]+	Swertisin 2''-O-Rhamnoside	Flavones	1.12838e+06	854549	853982	801923	599089	671912	983443	1.03932e+06	922696	1.0906e+06	993458	1.09654e+06	564479	654163	528479	488400	431305	397720	696239	654545	691560	-	-
MW0152664	C16H16N4O	[M-H]-	L-Histidine beta-naphthylamide	Plumerane	161754	173417	152558	72069.3	84540.3	80914.7	40780.7	38331.2	27903.6	30927.9	21692.6	27157.1	33901.6	32824.3	34436.7	12781.2	13406.5	16861.6	48617.7	50358.1	52002.4	-	-
Wagp003695	C15H17NO7	[M+H]+	(E)-N-(Isoferuloyl)-Glutamic Acid	Phenolamine	254654	242337	267345	180453	240349	231148	509969	530263	432757	656391	631891	687470	442928	486346	480024	276506	76929.2	285662	290461	310709	301824	-	-
Lajp005582	C22H30O11	[M+H]+	Isomexoticin glucoside	Coumarins	165320	225065	213192	122825	182151	168861	96709.3	119185	138643	117390	113195	88705.3	69207.7	99926.7	130134	34208.1	43328.1	73305.2	106784	109021	114077	-	-
pmb2928	C13H16O10	[M-H]-	Gallic acid-4-O-glucoside	Phenolic acids	220973	225826	205762	183523	249334	171205	121133	115623	89010.2	114709	127037	132269	341100	247684	283122	130849	127245	134247	149327	148734	157981	-	-
Lmtp002474	C26H28O14	[M+H]+	Apigenin-6-C-(2''-glucosyl)arabinoside	Flavones	42914.9	57187	46497.7	66830.5	53325.4	65024.5	48634.3	53850.4	53769.2	47189.6	55703.7	56817.2	63051.3	52714.8	61909.3	65233.6	58605.9	78440.6	42619.4	45411.5	45015.3	-	-
Lakn001671	C14H18O9	[M-H]-	2-β-D-Glucopyranosyloxy-5-hydroxy-phenylacetic acid	Phenolic acids	376877	366927	374660	342784	365378	382354	686279	686584	610752	694524	754696	663105	1.03848e+06	1.14455e+06	1.05826e+06	1.21281e+06	984513	1.17573e+06	638860	664700	621234	-	-
Hmbp003234	C12H14O6	[M+H]+	1-O-Caffeoylglycerol	Phenolic acids	53143.7	76039.9	88155.3	86835.4	84711.5	108763	58697.5	70569.5	58922.4	68385.6	65623.4	63519.3	54425.4	42093.7	42399.1	57287.5	61719.7	65298.3	60165.3	62492.8	64410.8	-	-
Cmyp005063	C21H28O9	[M+H]+	Grandidentatin	Phenolic acids	185883	222837	198979	289910	308939	300001	66456	62410.7	60323.4	68015	72557.7	68934.5	126279	126933	119242	92476.8	97865	117351	108791	103921	111160	C10463	-
MW0000457	C21H24N2O3	[M-H]-	Tetrahydroalstonine	Plumerane	4.596e+06	5.05497e+06	7.57375e+06	3.27529e+06	2.81242e+06	3.39087e+06	7.95535e+06	6.60088e+06	6.40566e+06	1.30734e+07	1.16716e+07	9.12588e+06	4.90068e+06	5.58629e+06	6.34035e+06	5.22149e+06	4.01572e+06	4.72706e+06	5.83648e+06	5.56286e+06	5.46572e+06	C11682	ko01110
Hmqn000843	C13H18O8	[M-H]-	Tachioside	Phenolic acids	99702.7	109021	107405	103697	105675	110220	218550	226774	216266	210508	217370	249564	195259	210938	209151	272978	252151	270471	151341	156214	162044	-	-
pmb0565	C23H24O13	[M+H]+	Syringetin-3-O-glucoside	Flavonols	5.0383e+06	6.30071e+06	5.9685e+06	6.19354e+06	7.17044e+06	7.28885e+06	3.07151e+06	3.01094e+06	2.73266e+06	2.5281e+06	3.10779e+06	2.99313e+06	296905	559047	1.65107e+06	2.15117e+06	729779	2.73214e+06	2.96236e+06	3.0999e+06	3.16956e+06	-	-
Walp001919	C15H16O10	[M+H]+	1-O-p-Coumaroylgalactaric acid	Phenolic acids	2.59513e+06	3.79649e+06	5.07308e+06	4.40144e+06	4.30498e+06	6.06992e+06	5.54339e+06	6.593e+06	5.67274e+06	6.05099e+06	7.39266e+06	6.52006e+06	4.55382e+06	6.42636e+06	1.25646e+07	3.07789e+06	3.27445e+06	4.48043e+06	5.2215e+06	4.91206e+06	4.93595e+06	-	-
pmp000411	C26H28O14	[M+H]+	Genistein-8-C-apiosyl(1→6)glucoside	Isoflavones	2.51947e+07	3.00147e+07	2.80314e+07	2.70548e+07	2.66789e+07	2.63387e+07	5.43167e+07	5.71026e+07	5.07751e+07	5.85568e+07	5.41505e+07	5.61341e+07	4.89609e+07	6.19458e+07	5.31657e+07	6.59964e+07	7.06198e+07	7.75581e+07	4.99921e+07	5.29648e+07	5.32167e+07	-	-
Hmln003169	C21H24O7	[M-H]-	Trachelogenin	Lignans	101168	102187	107349	107760	106829	109346	982060	1.16675e+06	978598	1.20283e+06	1.18109e+06	794443	732187	691166	623270	1.06627e+06	1.00984e+06	1.12305e+06	593971	636446	616910	C10891	-
MWSHC2062	C16H20O9	[M-H]-	Ferulic β-glucoside	Phenolic acids	1.20072e+06	1.13104e+06	1.07379e+06	836778	912417	866133	5.99091e+06	5.59086e+06	5.94883e+06	6.83696e+06	5.28953e+06	3.71411e+06	2.85065e+06	3.10305e+06	3.48866e+06	3.14719e+06	1.93534e+06	2.4342e+06	2.98473e+06	3.1553e+06	2.96445e+06	-	-
Wagp004602	C36H44O22	[M+H]+	Sudachitin 5-[6''-(3-Hydroxy-3-Methylglutaryl)Glucoside]Glucoside	Flavones	4.82979e+06	3.69386e+06	4.81361e+06	2.68682e+06	3.08383e+06	3.40153e+06	8.0156e+06	8.47661e+06	8.54125e+06	9.83367e+06	8.01117e+06	9.23961e+06	1.03869e+07	1.19746e+07	1.089e+07	1.14936e+07	9.05689e+06	1.21213e+07	5.50319e+06	5.83172e+06	5.86336e+06	-	-
mws1434	C21H20O10	[M-H]-	Apigenin-6-C-glucoside (Isovitexin)	Flavones	5.0188e+06	6.08836e+06	5.12632e+06	5.74772e+06	7.09474e+06	5.72878e+06	4.56115e+06	4.63266e+06	5.25914e+06	3.22219e+06	3.93745e+06	2.34795e+06	1.71986e+06	1.80293e+06	1.80713e+06	3.32096e+06	3.44664e+06	3.9144e+06	4.44076e+06	4.53664e+06	4.23341e+06	C01714	ko00944
Wagp002534	C14H17NO3	[M+H]+	Fagaramide	Alkaloids	5.02562e+06	4.95255e+06	4.71389e+06	5.428e+06	5.9439e+06	5.97384e+06	3.65302e+06	3.07733e+06	3.01729e+06	3.59319e+06	3.67328e+06	3.69018e+06	1.88333e+06	1.95384e+06	1.85043e+06	2.04021e+06	1.71322e+06	1.94539e+06	3.20819e+06	3.17625e+06	3.00311e+06	C10455	-
Zmnn011234	C20H21NO5	[M-H]-	Buntanine	Quinoline alkaloids	9462.29	9884.11	6926.77	6102.95	6388.41	8356.91	152508	163997	129033	110433	186610	44118.7	1.37368e+06	1.61135e+06	1.07137e+06	580745	758708	886163	246374	264159	258107	C10653	-
Zahp012577	C18H33NO	[M+H]+	octadecadienoic acid amide	Alkaloids	934388	782863	583804	588667	646444	654556	973625	1.64181e+06	1.14298e+06	1.4877e+06	1.32838e+06	1.40721e+06	922622	1.00224e+06	925990	911242	815668	853776	846419	808316	789920	-	-
mws1454	C23H26O11	[M-H]-	Persicoside	Flavanones	1.34542e+06	1.79497e+06	1.34492e+06	1.68007e+06	1.97014e+06	1.85007e+06	119591	142715	165002	157396	130331	144633	113780	78232.7	64403.7	75982.6	84039.3	101755	598589	604659	638970	-	-
pme2693	C6H14N2O	[M+H]+	N-Acetylputrescine	Alkaloids	774799	821243	860984	737661	1.15024e+06	1.08842e+06	582747	595018	706638	606083	563990	630131	725154	941319	719070	1.14001e+06	1.02092e+06	1.0859e+06	668076	697281	717398	C02714	ko00330,ko01100
pmn001727	C24H29NO9	[M-H]-	N-(4-O-(Glucosyl)-E-feruloyl)-tyramine	Phenolamine	100618	30186.6	10413.4	89560.4	85009.7	95053.1	190689	213250	91804.3	186380	159897	90062.4	167738	120608	225790	157249	179963	478856	163017	166437	155126	-	-
Lmnp002845	C22H22O11	[M+H]+	Hispidulin-8-C-glucoside	Flavones	2.55134e+07	2.73893e+07	2.79653e+07	2.82212e+07	3.54642e+07	3.3791e+07	3.15385e+07	2.7869e+07	3.0894e+07	3.50352e+07	3.86591e+07	3.33436e+07	1.6091e+07	1.58966e+07	1.70157e+07	2.46181e+07	2.78269e+07	3.28523e+07	2.71497e+07	2.66643e+07	2.85664e+07	-	-
Zmdn003480	C26H34O12	[M-H]-	Cycloolivil-6-O-glucoside	Lignans	257571	332808	188549	147121	175113	100783	128837	107692	113856	141143	136004	80995.9	80287.4	69719.5	82723.2	101100	97877.5	110771	78870.7	79831.2	74553.3	-	-
HJN090	C21H22O10	[M-H]-	Butin-7-O-glucoside	Flavanones	2.67673e+07	2.59152e+07	2.55976e+07	2.95123e+07	2.94931e+07	2.17625e+07	6.8579e+06	8.34005e+06	8.18015e+06	4.74705e+06	5.87914e+06	3.94921e+06	1.82028e+06	2.2615e+06	1.87188e+06	7.44747e+06	6.19478e+06	6.1075e+06	1.53663e+07	1.6023e+07	1.49125e+07	-	-
Lajp006112	C27H28O16	[M+H]+	5,8,3'-trihydroxy-6,7,4'-trimethoxyflavone-8-O-malonylglucoside	Flavones	815414	880464	923102	1.04072e+06	967093	904121	559359	536218	591175	620965	643948	671294	379254	368273	342321	382430	371699	282721	512386	551218	532305	-	-
mws0913	C21H20O11	[M-H]-	Kaempferol-3-O-galactoside (Trifolin)	Flavonols	338258	285879	362889	138508	243897	195580	80302.6	110455	95162.6	119921	116215	80411	70595.1	64773.3	53819.3	88055.3	94429.6	70002.1	148075	138049	145826	C12626	ko00944,ko01110
Hmgp002121	C31H28O13	[M+H]+	Hispidulin-7-O-(6''-O-p-Coumaroyl)Glucoside	Flavones	2.78601e+07	3.12549e+07	3.51396e+07	2.98381e+07	3.67197e+07	3.30326e+07	5.22534e+07	4.72924e+07	6.11797e+07	6.20171e+07	5.08996e+07	4.93571e+07	8.00023e+07	7.41665e+07	6.3765e+07	7.27683e+07	6.47956e+07	7.79296e+07	5.15106e+07	5.26402e+07	4.89888e+07	-	-
HJN088	C18H24O12	[M-H]-	Licoagroside B	Ketone compounds	230117	221594	217125	258244	232932	271879	166153	149072	195821	231549	183705	114691	125858	114385	108871	160036	123617	142125	167225	165295	156057	-	-
Lmdp004819	C41H42O23	[M+H]+	Kaempferol-3-O-(2''-sinapoyl)glucosyl-(1→2)-(6''-malonyl)glucoside	Flavonols	12872.4	12102.5	5107	7545.57	16436.1	8967.78	31326	26759.8	24447.1	24400.2	15505.9	12878.9	22422.2	11380.2	14823.7	10639.9	12562.7	14211	12283.2	11729.4	12616.2	-	-
Lskp211411	C27H44O8	[M+H]+	abutasterone	Steroid	106298	130177	100357	130845	217255	194480	214283	252988	233251	348646	377717	352623	183063	200414	235323	202528	199166	213089	179576	192134	181366	-	-
Qmgp082706	C26H32O8	[M+H]+	Deacetylnomilin(ISO2)	Ditepenoids	984554	848932	1.09189e+06	1.25789e+06	1.1843e+06	1.35121e+06	445623	665146	465041	317960	433672	711988	449159	482098	530156	510590	726055	509074	528251	532999	565052	-	-
mws1002	C17H14O8	[M-H]-	Syringetin	Flavonols	3.24148e+06	1.79488e+06	2.56345e+06	2.19099e+06	2.16481e+06	5.04791e+06	956395	1.39079e+06	1.29629e+06	1.11655e+06	893226	667416	1.7191e+06	1.88907e+06	1.5054e+06	1.90599e+06	2.08134e+06	2.53127e+06	1.72986e+06	1.6823e+06	1.80988e+06	C11620	ko00944,ko01110
HJN051	C28H32O16	[M-H]-	Tamarixetin-3-O-rutinoside	Flavonols	3.72581e+06	5.35376e+06	4.79863e+06	5.84554e+06	7.66866e+06	4.98826e+06	4.39576e+06	3.94045e+06	4.75244e+06	4.54417e+06	4.1625e+06	3.83443e+06	2.20857e+06	2.12269e+06	1.37647e+06	3.53561e+06	2.92648e+06	3.767e+06	4.35646e+06	4.68912e+06	4.5679e+06	-	-
Smgp006499	C30H26O13	[M+H]+	Biondnoid I	Flavonols	5.34444e+07	4.97074e+07	4.91073e+07	5.30413e+07	4.80775e+07	4.3614e+07	5.13744e+07	4.98438e+07	5.51278e+07	4.40279e+07	4.2849e+07	4.77994e+07	5.39184e+07	5.05652e+07	5.87946e+07	5.82417e+07	4.79481e+07	4.74092e+07	5.17871e+07	5.30148e+07	4.92646e+07	-	-
Hmyp002656	C11H11NO4	[M+H]+	Methyl dioxindole-3-acetate	Plumerane	53906.4	51840.7	66489.8	110990	68051.6	104250	288799	258504	236557	262567	255617	299979	257359	262041	216974	297591	323773	347793	185234	181100	172123	-	-
Zmdp004112	C24H22O13	[M+H]+	Genistein-7-O-(6''-malonyl)glucoside	Isoflavones	43017.7	41112.8	51797.2	21032.7	63263.6	43234.9	55476.2	70291.9	56216.1	10427.1	77465	45399	60401.7	85388.9	54782.3	66336.5	44693.7	72545.6	57240.3	58053.8	61410	-	-
pmn001370	C32H42O16	[M-H]-	Pinoresinol-4,4'-O-di-O-glucoside	Lignans	61478.7	89704.8	85022.3	100180	99394.5	37803.6	47069.9	41229.5	49420.5	70210.2	75731	53979.2	22990.2	41523.2	25559.9	52534	33707	24787.2	43346.4	44395.8	41225	-	-
WaJp002432	C25H31NO9	[M+H]+	3-Demethoxyl-2-Demethyldemecolcine Glucoside	Alkaloids	149440	189836	220738	175359	142320	147204	242908	331624	283019	366505	385842	281290	178457	173779	168960	260825	267632	266717	178046	191516	181939	-	-
MWSslk252	C28H34O14	[M-H]-	Didymin (Isosakuranetin-7-O-rutinoside)	Flavanones	5.15407e+07	4.80554e+07	4.26812e+07	4.65198e+07	3.63142e+07	4.35858e+07	4.31972e+07	5.10058e+07	4.86716e+07	4.19976e+07	4.69202e+07	3.71517e+07	3.96919e+07	4.94203e+07	4.6034e+07	5.25751e+07	4.74353e+07	5.36467e+07	4.92062e+07	4.90918e+07	4.60008e+07	-	-
Wagp010076	C19H21NO2	[M+H]+	N-(4-methoxyphenethyl)-N-methylcinnamamide	Alkaloids	3.99545e+06	4.27964e+06	3.78904e+06	3.18659e+06	2.79245e+06	3.50084e+06	2.22338e+06	2.66083e+06	2.01714e+06	2.07842e+06	2.11287e+06	2.11968e+06	1.14528e+06	1.24131e+06	1.30894e+06	922313	879935	905832	2.04162e+06	2.18742e+06	2.17517e+06	-	-
Lmyn000160	C8H14O8	[M-H]-	Mucic acid Dimethyl Ester	Phenolic acids	5.54452e+06	5.28374e+06	5.42129e+06	4.9039e+06	4.82072e+06	4.85072e+06	9.35199e+06	6.13486e+06	9.35291e+06	7.51985e+06	6.55754e+06	5.04994e+06	7.52422e+06	7.07552e+06	7.057e+06	6.55376e+06	6.64217e+06	5.72591e+06	8.10674e+06	7.853e+06	7.51541e+06	-	-
pmp001105	C33H40O20	[M+H]+	Kaempferol-3-O-neohesperidoside-7-O-glucoside	Flavonols	43934.2	31708.7	56605.2	47100.7	41820.8	45083.7	47650.9	59776.3	57727.9	50920.3	59472	76457.4	75965.9	54643	65627.5	63500.6	61467.8	70235.9	50533.1	50641	47329.5	-	-
mws1299	C21H20O11	[M+H]+	Luteolin-8-C-glucoside (Orientin)	Flavones	9.35787e+06	1.28835e+07	1.27267e+07	2.39496e+07	3.69253e+07	3.0389e+07	1.0279e+07	8.24432e+06	1.0003e+07	1.29643e+07	1.13253e+07	1.07823e+07	3.40032e+06	3.57459e+06	2.36292e+06	7.72013e+06	1.05408e+07	1.20826e+07	9.74011e+06	1.04689e+07	1.03378e+07	C10114	-
pmb2999	C22H22O11	[M-H]-	Chrysoeriol-5-O-glucoside	Flavones	114853	137592	103053	150538	163559	182936	144525	153787	170076	172084	125130	72645.9	89508.1	37620.1	48287.8	96973.4	189674	192431	148674	160300	152651	-	-
HJAP056	C23H24O11	[M+H]+	Dihydroxy-dimethoxyflavone-7-O-glucoside	Flavones	440130	561879	451261	602255	761062	680633	491633	465963	466767	526666	519303	446048	1.01558e+06	1.0084e+06	1.02051e+06	855818	854087	883930	560821	605382	589257	-	-
Hmln007772	C17H26O4	[M-H]-	Nordihydrocapsiate	Phenolic acids	1.83924e+06	1.92811e+06	1.79898e+06	1.85654e+06	1.89455e+06	1.88827e+06	1.87365e+06	1.84623e+06	1.75323e+06	2.14806e+06	1.90212e+06	2.0461e+06	1.99529e+06	1.69836e+06	1.87755e+06	1.84085e+06	1.68332e+06	2.06447e+06	1.4696e+06	1.58581e+06	1.51241e+06	-	-
Lmzn003953	C28H36O10	[M-H]-	Nomilinic acid	Lactones	510558	490413	602807	667006	446140	500526	63946.8	92459.8	46469.5	39373.9	36805	40684.1	10665.2	8043.75	6336.61	5277.43	8490.16	8724.27	171109	175467	162518	-	-
Li512115	C25H24O12	[M-H]-	Isochlorogenic acid B	Phenolic acids	498453	697527	769803	951503	1.11236e+06	1.25308e+06	179869	195512	152191	206944	196803	139596	39716.6	32803.4	29312.6	68484.8	79627.1	91167.6	302704	318497	326869	C10468	-
Zmhn002301	C15H18O8	[M-H]-	p-Coumaric acid-4-O-glucoside	Phenolic acids	2.79487e+06	4.02169e+06	2.82679e+06	2.67503e+06	4.37398e+06	2.77035e+06	9.08016e+06	1.7209e+07	1.9059e+07	1.11427e+07	1.81569e+07	9.03643e+06	1.06017e+07	5.51306e+06	9.58243e+06	6.68592e+06	4.73903e+06	6.13059e+06	6.31413e+06	6.76583e+06	6.34108e+06	C06739	-
Zmhn002980	C15H10O9S	[M-H]-	Hydroxyaloe-emodin-8-O-sulfate	Anthraquinone	511829	111287	107310	107687	84230.2	134218	169566	177091	195098	212291	181354	124021	47525	51381.4	36737.8	62173.2	56926.6	71441.9	266004	272656	252321	-	-
Lhmp122021	C26H26O12	[M+H]+	3-O-caffeioyl feruloyl quinic acid	Others	560891	491677	451962	515314	537652	630565	141658	156045	155277	149218	148054	193663	59272.2	78213.7	49765.7	73427.6	63189.4	48616.4	184541	189556	175351	-	-
Wasn003049	C13H14O9	[M-H]-	O-Benzoylgalactaric acid	Phenolic acids	1.88871e+07	1.89321e+07	2.09145e+07	1.52182e+07	2.18016e+07	2.13583e+07	1.26697e+07	1.19631e+07	9.11342e+06	2.16586e+07	2.29119e+07	1.86108e+07	1.64004e+07	1.77167e+07	1.63657e+07	1.59897e+07	1.35066e+07	1.56304e+07	1.95621e+07	1.90025e+07	1.80875e+07	-	-
mws1175	C16H14O4	[M+H]+	Pinostrobin	Flavanones	47214.7	93520.7	88797.7	148279	562037	909319	708455	923010	167289	18686.5	21165.2	36980.4	90054.6	37226.4	307211	51600	366614	24489.3	218094	233387	234001	C16419	ko00941
Wagp009079	C21H22O8	[M+H]+	3,5,6,7,8,4'-Hexamethoxyflavone	Flavones	5.50539e+07	6.42542e+07	5.95995e+07	5.8771e+07	5.46702e+07	5.98575e+07	7.10253e+07	7.33664e+07	7.46388e+07	7.54302e+07	7.65867e+07	7.27461e+07	7.57759e+07	7.27573e+07	7.40567e+07	7.5388e+07	7.35774e+07	7.4293e+07	6.78121e+07	7.13287e+07	6.60228e+07	-	-
pmb0645	C28H34O16	[M+H]+	Hesperetin-6-C-glucoside-7-O-glucoside	Flavonols	103871	183731	146344	273699	349983	330009	284411	489772	359468	615482	549197	442634	176581	264956	170270	445214	430348	523461	348454	340013	322137	-	-
pmn001669	C12H14O5	[M-H]-	Methyl sinapate	Phenolic acids	32295.9	27373.4	31399.2	22515.4	29282.7	22338.9	153936	187891	162481	222647	243756	204617	1.30404e+06	1.22097e+06	1.20427e+06	1.43863e+06	1.68985e+06	1.63355e+06	489393	507596	530021	-	-
pmn001420	C15H18O9	[M-H]-	1-O-Caffeoyl-β-D-glucose	Phenolic acids	4.19447e+06	5.07204e+06	4.97068e+06	4.70719e+06	4.39006e+06	4.58693e+06	4.55874e+06	4.57613e+06	4.04192e+06	3.68322e+06	4.25648e+06	3.1441e+06	1.82969e+06	1.65853e+06	1.69605e+06	1.71967e+06	1.53333e+06	1.65533e+06	3.18445e+06	3.32585e+06	3.0693e+06	C10433	-
Lajp006633	C25H28O13	[M+H]+	5,8-dihydroxy-6,7,3',4'-tetramethoxyflavone-8-O-β-D-glucoside	Flavones	1.95984e+06	2.23675e+06	2.2142e+06	2.31011e+06	2.57359e+06	2.74523e+06	2.66351e+06	2.54927e+06	2.65447e+06	2.91606e+06	2.77518e+06	3.1053e+06	2.14549e+06	2.36371e+06	2.26948e+06	2.59486e+06	2.82121e+06	3.45722e+06	2.36816e+06	2.52668e+06	2.3486e+06	-	-
Lmmn003663	C14H18O9	[M-H]-	5-Glucosyloxy-2-Hydroxybenzoic acid methyl ester	Phenolic acids	793632	635910	573147	687292	694931	594008	502048	453328	507109	318343	396912	278294	419166	377485	342700	528670	508047	413733	466900	472610	437877	-	-
Zadn003162	C17H26O10	[M-H]-	Ajugoside	Terpene	20643.4	10066.6	19854.9	6708.57	5747.2	17349.7	39587	44583.5	32957.6	35501.6	39905.8	20195.8	131917	114573	132227	139758	124492	132931	47459.5	45443.6	43755.4	-	-
Lmxn006423	C7H5NOS	[M-H]-	2(3H)-Benzothiazolone	Alkaloids	47682.8	30900.1	27723.2	18998.3	25432.7	38596.8	32908.7	30075.2	19509.1	25592.6	23097.8	17151.2	27458	22280.7	22491.5	21507.6	22622.7	15824.2	24065.4	23014.9	22188.2	-	-
Wagp009406	C18H18O5	[M+H]+	2'-Hydroxy-4,4',6'-Trimethoxychalcone; Flavokawain A	Chalcones	705555	897719	830882	1.14591e+06	1.13103e+06	1.01561e+06	250779	194940	221570	209049	174302	209805	183232	185373	233884	210471	174347	189289	395576	429279	413396	-	-
MWS2070	C10H12O3	[M-H]-	Propyl 4-hydroxybenzoate	Phenolic acids	18961.1	13699.3	13951.7	11407.4	13643.1	18250.9	11919.8	14390.4	11049.8	12237.5	10143.8	9426.8	18087.7	15532.9	16439.3	11657.4	12019.7	13543.7	12077.5	11895.4	11171	-	-
Lmbn005172	C9H10O3	[M-H]-	2,6-Dimethoxybenzaldehyde	Phenolic acids	288398	388835	409602	356295	407223	395115	89596.1	90481.5	84791.6	108265	112392	77677.6	70818.7	70688.8	91147.2	110371	136555	126826	198569	211189	195623	-	-
Wagp008088	C18H19NO2	[M+H]+	N-(4-hydroxyphenethyl)-N-methylcinnamamide	Alkaloids	85583.3	67023.5	54605	47613.2	63532.6	99765.4	93150	112635	85858.5	133958	132170	121253	189367	208716	186238	186154	159050	152770	117581	108654	115813	-	-
Zbdn007423	C11H12O4	[M-H]-	6,7-Dimethoxy-4-chromanone	Other Flavonoids	5.14461e+06	5.31097e+06	4.99731e+06	4.41818e+06	5.23001e+06	5.02398e+06	1.59168e+06	1.8294e+06	1.55081e+06	1.80912e+06	1.90701e+06	1.81905e+06	1.8136e+06	1.80419e+06	1.79765e+06	2.02051e+06	2.8842e+06	2.40697e+06	3.06815e+06	3.15872e+06	2.90918e+06	-	-
Hmmp002322	C40H52O24	[M+H]+	Chrysoeriol-5,7-di-O-rutinoside	Flavones	31340.4	35218.2	40196.3	53648.2	57510.7	7331.84	36293.3	12177.2	50896.7	51899	49233	40650.1	35382.2	34416.3	34444.1	14249.2	10860.2	32077.7	28882.8	31149.5	30988.6	-	-
Lmjp101102	C16H18O5	[M+H]+	5,6-Dimethoxy-8-(3'-methyl-2'-oxobutyl)coumarin	Coumarins	1.17813e+06	1.25667e+06	953137	815629	695686	836384	794679	843242	744465	753337	811558	896961	858010	792591	919665	533937	451087	459582	656173	712210	675446	-	-
Zmwp002855	C17H15NO4	[M+H]+	Oxoassoanine N-oxide	Plumerane	4.9931e+07	5.14546e+07	5.1202e+07	4.97994e+07	5.37412e+07	5.27086e+07	2.03948e+07	1.97178e+07	1.99936e+07	1.94e+07	1.86934e+07	1.83492e+07	1.53217e+07	1.54422e+07	1.29269e+07	1.2389e+07	1.4672e+07	1.45818e+07	2.77187e+07	2.98036e+07	2.98509e+07	-	-
mws0038	C17H14O6	[M-H]-	5,4'-Dihydroxy-3,7-dimethoxyflavone(Kumatakenin)	Flavonols	22487.6	13419	18916.2	15877.1	15063.1	34294.8	69711.4	66169.5	63538.5	115608	113150	91340.2	215089	208086	156387	417951	382318	444249	123195	121505	113791	-	-
pme1816	C16H18O9	[M-H]-	Neochlorogenic acid (5-O-Caffeoylquinic acid)	Phenolic acids	5.30464e+06	6.98362e+06	6.76363e+06	8.33649e+06	1.05137e+07	8.41937e+06	664699	750576	722517	801581	838438	622295	275533	443378	304221	856372	764804	940815	2.88419e+06	2.99752e+06	3.13666e+06	C17147	-
Zmbp002538	C11H12N2O2	[M+H]+	1-Methoxy-indole-3-acetamide	Plumerane	7.06427e+07	7.25146e+07	7.29094e+07	7.06077e+07	6.9477e+07	7.17961e+07	8.88417e+07	8.10017e+07	8.10953e+07	8.86479e+07	8.7659e+07	9.04229e+07	7.36363e+07	7.63566e+07	7.79742e+07	6.47502e+07	5.89804e+07	6.64795e+07	7.38604e+07	7.72861e+07	7.10586e+07	-	-
MWSHY0013	C15H10O4	[M+H]+	3,4'-Dihydroxyflavone	Flavones	562264	565178	566758	573708	668371	603274	505361	645711	512578	532139	635141	453533	1.30631e+06	1.19805e+06	1.25589e+06	1.02552e+06	1.33802e+06	1.32497e+06	837609	843164	903204	-	-
Zmnn011624	C20H19NO5	[M-H]-	Honyumine	Quinoline alkaloids	9	9	9	3279.23	858.754	3972.32	16898.1	15957.3	17776.3	11115.6	14806.8	6171.41	60487.8	323593	30519.7	13975.9	22832.4	55480.3	30026.9	27754.3	28154.5	-	-
Lmsp004166	C27H30O16	[M+H]+	Quercetin-3-O-glucoside-7-O-rhamnoside	Flavonols	2.04958e+07	2.11989e+07	1.84229e+07	2.68252e+07	3.32923e+07	3.03811e+07	6.98212e+06	9.17683e+06	1.90416e+07	8.28762e+06	1.07146e+07	7.7867e+06	2.80969e+06	1.0592e+07	3.47802e+06	6.18702e+06	6.24017e+06	7.87415e+06	1.28695e+07	1.36666e+07	1.39811e+07	-	-
Ymjm000135	C25H32O11	[M-H]-	8R-Dihydrodehydrodiconferyl alcohol 4-O-β-D-glucopyranoside	Lignans	26716.4	23050	31448.6	12989.2	22752.2	19312.3	137882	148501	159910	119424	106379	103157	208800	144401	174960	121884	140813	142888	96809.9	95387.1	89312.3	-	-
Hagn003556	C23H16O6	[M-H]-	7-Benzyloxy-5-hydroxy-3',4'-methylenedioxyflavonoid	Flavones	30283.6	25805.3	33002.9	28186.4	21045.6	22534.4	244470	256439	184976	276253	265445	124560	1.1081e+06	972507	955169	1.06674e+06	1.07091e+06	1.07048e+06	494225	515267	473315	-	-
Wagp006939	C31H36O18	[M+H]+	Gardenin E 5-[6''-(3-Hydroxy-3-Methylglutaryl)Glucoside]	Flavones	9.29522e+07	9.16268e+07	9.35297e+07	9.08144e+07	8.00491e+07	8.90864e+07	4.63702e+07	4.40425e+07	4.0744e+07	4.86522e+07	4.60365e+07	4.97461e+07	6.24187e+06	5.73777e+06	5.45207e+06	9.59435e+06	8.54491e+06	9.24684e+06	4.94952e+07	5.10073e+07	5.3799e+07	-	-
MW0133376	C18H16O8	[M-H]-	4H-1-Benzopyran-4-one, 5,7-dihydroxy-2-(4-hydroxyphenyl)-3,6,8-trimethoxy-	Flavones	913687	956161	910797	1.12607e+06	1.09368e+06	1.36121e+06	2.42743e+06	2.55164e+06	2.32903e+06	2.78061e+06	3.11802e+06	2.1248e+06	1.81688e+06	1.80987e+06	1.50398e+06	2.93128e+06	2.60943e+06	3.11659e+06	1.79429e+06	1.82026e+06	1.67895e+06	-	-
Cmmp006152	C29H44O5	[M-H]-	Norarjunolic acid	Triterpene	1.21146e+06	1.22285e+06	1.21477e+06	1.16343e+06	1.28234e+06	1.49689e+06	626466	559580	569890	463784	411815	443028	301894	230682	205662	89879.4	107017	128319	689978	636352	646612	-	-
Wafn001957	C15H16O11	[M-H]-	2-O-Caffeoylglucaric Acid	Phenolic acids	6.36274e+07	7.42257e+07	6.83925e+07	87158740	7.33745e+07	8.30179e+07	3.82319e+06	3.55581e+06	3.51366e+06	4.26059e+06	5.01183e+06	3.32302e+06	4.90126e+06	5.0544e+06	4.674e+06	4.2102e+06	3.70342e+06	4.11634e+06	2.62971e+07	2.67687e+07	2.4624e+07	C03062	-
Wasn002329	C16H17NO9	[M-H]-	Xanthurenic Acid 8-O-Glucoside	Quinoline alkaloids	2.84577e+06	2.89146e+06	3.10948e+06	3.09553e+06	3.90122e+06	3.42157e+06	7.5924e+06	7.97604e+06	7.01481e+06	9.51229e+06	8.64518e+06	5.82611e+06	6.78643e+06	6.96414e+06	7.11091e+06	9.14446e+06	7.8393e+06	9.21055e+06	5.39672e+06	5.38946e+06	5.81275e+06	-	-
Wagp006532	C45H54O25	[M+H]+	Natsudaidain 3-Di-[6''-(3-Methylglutaconyl)Glucoside]	Flavones	1.47409e+06	1.51523e+06	1.4397e+06	1.70626e+06	1.50414e+06	2.16146e+06	1.32743e+06	1.71246e+06	1.36055e+06	1.60358e+06	1.37414e+06	1.71882e+06	1.1946e+06	1.27536e+06	1.23115e+06	1.66606e+06	1.48549e+06	1.79081e+06	1.25268e+06	1.14761e+06	1.20652e+06	-	-
pmp001310	C27H30O17	[M+H]+	6-Hydroxykaempferol-3,6-O-Diglucoside	Flavonols	638541	859721	875070	2.45338e+06	4.22451e+06	3.33011e+06	1.36751e+06	1.12421e+06	1.44755e+06	1.79597e+06	2.18609e+06	1.60807e+06	2.59315e+06	5.02584e+06	3.41623e+06	8.65272e+06	8.93865e+06	1.16108e+07	3.92624e+06	4.05687e+06	3.71762e+06	-	-
MWSmce224	C19H22O3	[M+H]+	Aurapten	Coumarins	4377.16	5948.61	14340.1	4730.09	5038.29	6154.57	11419.2	17945	7174.87	5560.54	6947.91	54443.2	6868.51	6627.76	6120.25	5665.75	5664.92	15230.4	8097.99	8734.66	8764.28	-	-
pmb0782	C5H11N	[M+H]+	Piperidine	Piperidine alkaloids	2.73054e+06	2.5592e+06	2.48858e+06	3.07206e+06	3.16844e+06	3.21446e+06	905573	923497	886178	1.12226e+06	1.35254e+06	1.04167e+06	544216	479902	665781	338084	337110	334235	1.40009e+06	1.28546e+06	1.31913e+06	C01746	ko00960
Hmcp005575	C27H30O17	[M+H]+	Quercetin-5,4'-di-O-glucoside	Flavonols	164294	170529	143878	195372	194483	216924	240679	243985	270137	215797	163793	193235	283529	327692	339583	301441	302632	369255	236155	216230	225250	-	-
Wagp006063	C44H58O27	[M+H]+	Demethylnobiletin 5-[6''-(3-Hydroxy-3-Methylglutaryl)Glucoside]-diglucoside	Flavones	837833	780182	764191	669624	461927	517992	3.54838e+06	3.37533e+06	3.00678e+06	4.94865e+06	3.84469e+06	3.76713e+06	4.08726e+06	4.53188e+06	4.53888e+06	3.22823e+06	2.56323e+06	4.17903e+06	2.38476e+06	2.39938e+06	2.21305e+06	-	-
MW0139483	C27H30O16	[M-H]-	Quercetin 3-(2-glucosylrhamnoside)	Flavones	1.76425e+06	2.3166e+06	2.84978e+06	4.30013e+06	1.02968e+07	5.25683e+06	6.14527e+06	6.39819e+06	6.79635e+06	8.01884e+06	6.38102e+06	7.48849e+06	5.43816e+06	6.27471e+06	3.4505e+06	7.71048e+06	7.86663e+06	1.02456e+07	7.04146e+06	6.45909e+06	6.63656e+06	-	-
MWSmce544	C21H22O4	[M+H]+	8-Geranyloxypsoralen	Coumarins	4745.69	6561.99	6415.81	6399.33	5657.01	7772.98	9032.2	10099.7	9487.16	8865.52	9712.43	9384.51	9180.3	9782.43	8743.15	12521.9	7719.66	10817.2	7258.5	6647.1	7059.21	-	-
Waln003742	C15H18O9	[M-H]-	1-O-p-Coumaroyl Galactonic Acid	Phenolic acids	523549	815586	783172	765081	1.3407e+06	889669	271752	334972	346509	428092	395708	325376	255014	116482	198108	138265	364663	229829	482160	471585	442028	-	-
Wasn006882	C20H18O10	[M-H]-	2,5-Dibenzoylglucaric acid	Phenolic acids	5.61154e+07	7.43195e+07	5.88153e+07	8.51565e+07	8.29844e+07	7.44661e+07	4.73996e+07	4.6569e+07	4.57343e+07	5.44311e+07	6.01e+07	3.9371e+07	2.39287e+07	2.44022e+07	2.72828e+07	3.0574e+07	2.89599e+07	3.17256e+07	4.76532e+07	4.76504e+07	5.14514e+07	-	-
Zmhn001883	C14H18O9	[M-H]-	Vanillic acid-4-O-glucoside	Phenolic acids	275077	261326	243310	166625	215602	137062	602399	585640	633415	582515	592659	431650	456017	533754	472599	734216	616349	613042	439486	443311	408081	-	-
pme1292	C8H8O4	[M-H]-	Homogentisic acid	Phenolic acids	165029	192699	189651	182689	189167	254514	53607.6	168365	186347	160465	160166	108869	381490	399922	434444	435507	361638	416585	175087	162016	175560	C00544	ko00130,ko00350,ko01100,ko01240
Wbmn003185	C14H22O2	[M-H]-	Kobusone	Sesquiterpenoids	422695	413147	410013	408828	414792	408688	340408	344442	339388	348215	338828	364294	389051	381916	383137	391896	360236	372366	363271	338626	334490	-	-
Lmxn007955	C18H16O8	[M-H]-	Sudachitin	Flavones	170921	88393.2	73998.7	117497	160350	194084	386589	446142	298794	636103	526540	377634	536143	532349	466768	749975	771858	859552	341823	346017	371228	-	-
Lhhp111109	C35H40O11	[M+H]+	Schisantherin J	Lignans	2.76627e+06	3.95421e+06	1.63937e+06	3.73515e+06	3.13827e+06	3.10562e+06	2.95762e+06	2.43002e+06	1.54802e+06	3.98974e+06	4.47655e+06	2.65777e+06	44728.6	34574.6	25849.5	19043.7	16129.7	17434.4	3.637e+06	3.42426e+06	3.33101e+06	-	-
Lmtn003096	C26H36O11	[M-H]-	Secoisolariciresinol 4-O-glucoside	Lignans	1.06589e+06	1.06828e+06	1.59144e+06	1.32766e+06	1.53484e+06	1.52806e+06	526819	566998	630271	391874	590009	274991	718702	819024	708070	904519	708151	736508	782472	795720	851640	-	-
Qmgp102504	C20H17N3O2	[M+H]+	Angustoline	Plumerane	6.14186e+06	6.18271e+06	5.23976e+06	5.20632e+06	5.73514e+06	6.6125e+06	6.24277e+06	6.49592e+06	4.40509e+06	5.44208e+06	6.63288e+06	6.41795e+06	5.13331e+06	4.90643e+06	4.95675e+06	4.64719e+06	3.50813e+06	4.22672e+06	4.41796e+06	4.61685e+06	4.21351e+06	-	-
Wmyn000217	C14H20O9	[M-H]-	2,6-dimethoxy-hydroquinone-4-O-β-D-glucopyranoside	Phenolic acids	77058.5	68815.5	67452.7	89342.6	110412	112455	81058.1	151403	134414	119848	99876.8	103211	215978	138788	210004	158497	127825	176952	150707	146951	160463	-	-
Hajp008550	C21H22O8	[M+H]+	5,6,7,3',4',5'-hexamethoxyflavone	Flavones	41353116	4.11526e+07	4.11246e+07	4.71955e+07	4.88172e+07	4.83618e+07	4.63672e+07	4.5859e+07	4.65478e+07	5.19079e+07	4.82783e+07	4.97575e+07	4.09527e+07	4.02047e+07	4.00199e+07	4.46785e+07	4.07257e+07	4.61534e+07	3.84135e+07	4.03161e+07	4.20922e+07	-	-
Wagp006265	C26H30O14	[M+H]+	3,6,7,2',4'-Pentamethylquercetagetin 3'-O-Beta-D-Glucoside	Flavones	8.26931e+06	9.9833e+06	9.1151e+06	6.84111e+06	6.98417e+06	9.03196e+06	2.79613e+06	2.90494e+06	2.92325e+06	3.48444e+06	3.89165e+06	3.57437e+06	2.48922e+06	2.32162e+06	2.36858e+06	2.59315e+06	3.45096e+06	2.7281e+06	4.17446e+06	4.56514e+06	4.4533e+06	-	-
MWSHC2053	C20H20O7	[M+H]+	5-Demethoxynobiletin; 3',4',6,7,8-Pentamethoxyflavone	Flavones	9.83321e+07	9.86158e+07	9.88854e+07	1.00678e+08	1.03377e+08	1.10238e+08	1.05145e+08	1.10541e+08	1.04592e+08	1.12885e+08	114720143	1.03745e+08	9.81885e+07	9.80836e+07	9.68511e+07	1.0381e+08	9.89403e+07	1.03932e+08	9.27777e+07	1.00134e+08	100909899	-	-
pmb0490	C13H18N2O2	[M+H]+	p-Coumaroylputrescine	Phenolamine	6.31833e+06	8.05071e+06	7.07614e+06	1.0525e+07	1.17087e+07	1.16817e+07	5.47741e+06	5.28256e+06	5.47648e+06	6.07875e+06	5.79198e+06	7.11217e+06	3.44429e+06	3.26551e+06	3.18129e+06	4.3288e+06	3.84782e+06	4.87147e+06	5.33449e+06	5.54533e+06	5.05847e+06	C18326	ko00330,ko01100
pmp001311	C27H30O17	[M+H]+	6-Hydroxykaempferol-7,6-O-Diglucoside	Flavonols	790156	841794	740955	908319	1.27326e+06	1.03296e+06	808826	748042	515202	1.36129e+06	644250	908994	571908	865988	1.2876e+06	1.54385e+06	1.28913e+06	1.37449e+06	912456	932210	996061	-	-
Lmbp002592	C27H30O16	[M+H]+	Kaempferol-3,7-O-diglucoside	Flavonols	147753	142905	154561	356459	560793	338777	373521	272170	359121	401890	393356	296551	139405	123465	78076.7	195291	210993	323555	281811	266906	257125	-	-
mws0066	C16H12O7	[M-H]-	Isorhamnetin; 3'-Methoxy-3,4',5,7-Tetrahydroxyflavone	Flavonols	157551	101896	131794	118205	131498	320289	43401.5	47126.3	64510.6	41085.9	33491.9	35366.1	104610	108347	97601.4	337941	367648	450098	116063	105972	113043	C10084	-
Zmyn002521	C36H44O20	[M-H]-	3-(3-Acetoxy-4-methylferuloyl)-6'-spinoyl-sucrose	Phenolic acids	1.7829e+06	1.70299e+06	1.85997e+06	1.67057e+06	1.41922e+06	1.86554e+06	572474	564703	555949	478955	471114	347528	75950.1	80068.9	72608.6	106429	126474	142230	893280	874741	816072	-	-
Wagp003404	C16H24N2O3	[M+H]+	N-cis-Feruloyl-1,6-Hexanediamine	Phenolamine	5.7666e+06	6.17437e+06	5.51657e+06	5.95086e+06	6.21028e+06	5.25707e+06	3.50092e+06	3.21127e+06	3.60446e+06	3.52264e+06	3.36579e+06	4.01552e+06	1.81393e+06	1.61386e+06	1.82844e+06	1.55228e+06	1.41381e+06	1.52171e+06	3.2645e+06	3.42201e+06	3.11463e+06	-	-
Zmhn002334	C16H20O9	[M-H]-	6-O-Feruloyl-β-D-glucose	Phenolic acids	3.03237e+06	2.78309e+06	3.31786e+06	3.37476e+06	2.69428e+06	3.08271e+06	1.87411e+06	1.9797e+06	1.73909e+06	1.76247e+06	1.92637e+06	1.13172e+06	562620	519444	405307	705470	688350	743280	1.60153e+06	1.70122e+06	1.75853e+06	-	-
Wagp007134	C30H34O17	[M+H]+	Natsudaidain 3-(6''-Malonyl)Glucoside	Flavones	2.2219e+06	2.93905e+06	1.92945e+06	3.50955e+06	5.0202e+06	4.21743e+06	2.01483e+06	1.94791e+06	1.63569e+06	2.29004e+06	2.28367e+06	2.45306e+06	1.66808e+06	1.60052e+06	1.11622e+06	1.88021e+06	1.39554e+06	1.59388e+06	1.79095e+06	1.95823e+06	1.82915e+06	-	-
HJKP000649	C8H9NO	[M+H]+	N-benzylformamide	Alkaloids	4.82873e+06	5.49706e+06	5.35827e+06	5.72892e+06	5.73449e+06	6.07042e+06	1.76442e+06	1.74628e+06	1.58788e+06	1.88603e+06	1.93305e+06	1.90966e+06	1.03808e+06	962570	1.07072e+06	1.07812e+06	1.09887e+06	1.07681e+06	2.31219e+06	2.53603e+06	2.47116e+06	C15561	-
Zjbn102534	C16H16O4	[M-H]-	2,7-Dihydroxy-3,5-dimethoxy-9,10-dihydrophenanthrene	Others	94583.7	87754.6	84037.5	77614.1	91593.7	88261.9	129102	127692	129328	129609	142122	148062	114461	128703	117453	169575	165267	170332	108275	112312	102195	-	-
mws0463	C16H14O6	[M-H]-	Hesperetin	Flavanones	6.0163e+06	2.90141e+06	3.76252e+06	3.7147e+06	3.88053e+06	8.90614e+06	914971	1.60859e+06	1.92632e+06	875250	679794	492919	287673	287719	165991	265238	273219	143944	2.02909e+06	2.23001e+06	2.11594e+06	C01709	ko00941
Zmcp003989	C27H30O15	[M+H]+	Kaempferol-3-O-rhamnosyl(1→2)glucoside	Flavonols	2.94483e+07	3.30711e+07	3.03646e+07	3.84994e+07	4.31469e+07	3.97869e+07	3.9798e+07	3.67043e+07	44945333	4.15724e+07	3.29577e+07	3.33751e+07	3.43035e+07	3.07374e+07	2.80524e+07	3.66235e+07	4.0221e+07	3.28983e+07	3.8876e+07	3.53738e+07	3.75797e+07	-	-
pmb0665	C27H30O16	[M+H]+	Orientin-7-O-glucoside	Flavones	2.27127e+06	1.80142e+06	2.29169e+06	2.22779e+06	2.35142e+06	2.35102e+06	1.24443e+06	1.4484e+06	1.3655e+06	1.35376e+06	1.53837e+06	1.47857e+06	892562	813551	924527	873712	1.10707e+06	938485	1.46247e+06	1.37786e+06	1.33186e+06	-	-
Zmxp005470	C26H26O15	[M+H]+	Tricin-7-O-(6''-O-malonyl)glucoside	Flavones	2.07625e+06	2.69586e+06	2.55307e+06	3.10881e+06	3.981e+06	3.89611e+06	2.98931e+06	3.06464e+06	2.23309e+06	3.20585e+06	2.95332e+06	2.71202e+06	1.80647e+06	1.87083e+06	1.62308e+06	2.32458e+06	1.76711e+06	2.6055e+06	2.11007e+06	2.03766e+06	2.23895e+06	-	-
Wafn002827	C16H22O9	[M-H]-	Dihydroferulic acid glucoside	Phenolic acids	2.22236e+06	3.01437e+06	3.58194e+06	4.7533e+06	6.17115e+06	5.66003e+06	159075	182549	168549	246458	236160	172411	48096.9	50632.4	51900.2	129854	115330	129885	2.02122e+06	2.03269e+06	2.20016e+06	-	-
Wchn003509	C15H20O10	[M-H]-	Syringoyl-D-Glucose	Phenolic acids	6213.96	5210.82	6041.08	8621.51	6702.36	9068.17	45244.8	49265	53203.7	44766.6	34100.9	25411.6	73864.8	62803.9	60267.2	72935.4	67125.3	64071.1	30895.8	33376.9	30599	-	-
ML10174588	C15H22O2	[M-H]-	Confertifoline	Sesquiterpenoids	2.35643e+06	2.48563e+06	2.39298e+06	2.23914e+06	2.14261e+06	1.8286e+06	1.87856e+06	1.94658e+06	2.0177e+06	2.59041e+06	2.36833e+06	2.27828e+06	2.49542e+06	1.63962e+06	1.69463e+06	2.19288e+06	2.20406e+06	2.58552e+06	1.74152e+06	1.60321e+06	1.60256e+06	C09376	-
Wagp008002	C16H15NO5	[M+H]+	1,5-Dihydroxy-2,3-Dimethoxy-10-Methyl-9-Acridone	Alkaloids	63061	38001.1	60944.5	49793.1	57030.9	56408.3	323695	356653	346126	157707	236441	137992	3.71611e+06	3.26838e+06	2.80528e+06	2.24714e+06	2.82314e+06	3.24572e+06	801975	859889	881704	-	-
MWSHC2041	C27H30O14	[M+H]+	sophorabioside	Isoflavones	4.46856e+07	4.75204e+07	4.47197e+07	3.94884e+07	4.24121e+07	3.95331e+07	4.9857e+07	5.17936e+07	4.91294e+07	4.7664e+07	4.20875e+07	4.76424e+07	4.05953e+07	4.66569e+07	4.0913e+07	5.12446e+07	4.7287e+07	4.72114e+07	4.37465e+07	4.82195e+07	4.60083e+07	-	-
Lmgp004152	C27H30O15	[M+H]+	Diosmetin-8-C-(2''-O-arabinosyl)glucoside	Flavones	4.86455e+06	5.04999e+06	5.26915e+06	1.05901e+07	1.21817e+07	1.09994e+07	1.5817e+07	1.16651e+07	14880267	2.52925e+07	2.39444e+07	1.87378e+07	1.17002e+07	1.18994e+07	9.71994e+06	2.02203e+07	2.20232e+07	2.98601e+07	1.34518e+07	1.46867e+07	1.46156e+07	-	-
Wagp006295	C38H48O22	[M+H]+	Demethylnobiletin 5-[6''-(3-Hydroxy-3-Methylglutaryl)Glucoside]Glucoside	Flavones	9.44726e+06	1.07726e+07	9.8604e+06	9.82868e+06	8.95035e+06	1.0243e+07	1.61126e+07	1.75439e+07	14089258	1.60844e+07	1.54498e+07	1.49896e+07	2.93964e+07	2.85619e+07	2.87612e+07	3.00981e+07	2.80582e+07	3.08895e+07	1.42592e+07	1.57148e+07	1.51585e+07	-	-
Hmbp001276	C8H8O4	[M+H]+	Gallacetophenone	Phenolic acids	312870	320897	368670	179852	178857	166546	1.02543e+06	976687	880793	897021	923202	852815	883172	877546	821077	1.07577e+06	996280	1.0623e+06	600342	656028	652071	-	-
pmb0484	C5H14NO+	[M]+	Choline	Alkaloids	4.59865e+07	4.70807e+07	4.73656e+07	4.87266e+07	4.90869e+07	5.01484e+07	4.00111e+07	3.80021e+07	4.00857e+07	4.12863e+07	3.82544e+07	4.3065e+07	4.71206e+07	5.27465e+07	4.95174e+07	4.85651e+07	4.35463e+07	4.62158e+07	4.18508e+07	4.55133e+07	4.56903e+07	C00114	ko00260,ko00564,ko01100,ko02010
Yamp004530	C40H42N2O9	[M+H]+	Pyramidaglain B	Alkaloids	201849	78517.5	128004	106022	167305	147213	402615	295187	333697	193440	415376	438007	9	9	9	9	9	9	258482	245618	234370	-	-
HJAP007	C25H26O14	[M+H]+	Syringetin-3-O-(6''-Acetyl)glucoside	Flavonols	1.87998e+06	1.82383e+06	2.09401e+06	1.52921e+06	1.31171e+06	2.74521e+06	250154	291162	304172	210440	186917	208897	34158.7	31154.3	21754.7	65366.1	51472	47618.1	644635	687477	710654	-	-
Zmjp003031	C27H30O16	[M+H]+	Orientin-2''-O-galactoside	Flavones	720837	1.16908e+06	1.23139e+06	2.25111e+06	4.17962e+06	858071	2.14503e+06	407940	3.08477e+06	2.61239e+06	3.36641e+06	2.84163e+06	868012	930034	840896	1.82491e+06	1.85774e+06	2.44285e+06	1.78405e+06	1.67838e+06	1.85122e+06	-	-
Hmln000873	C13H16O10	[M-H]-	2-O-Galloyl-D-glucose	Phenolic acids	78875.8	58230.8	65782.8	63951.6	62811.5	86311.6	101613	125334	114085	121259	123622	106951	176117	165281	169551	167128	160060	203128	97722.7	107839	103191	-	-
mws1346	C6H11NO4	[M+H]+	DL-2-Aminoadipic acid	Alkaloids	124901	476864	145651	147900	150820	169514	96542.7	101642	110574	116889	107788	112087	98244	117640	90540.6	118252	118586	105481	79696.5	79238.7	86428.4	C00956	ko00300,ko00310,ko01100,ko01110,ko01210,ko01230
Lajp005820	C27H32O14	[M+H]+	Gardenin A glucoside	Flavones	918244	1.03446e+06	1.04598e+06	531749	447096	710351	7.96404e+06	7.37852e+06	8.06978e+06	9.23815e+06	7.9091e+06	9.34887e+06	7.38367e+06	5.84156e+06	7.83797e+06	6.71532e+06	5.99511e+06	7.21929e+06	4.52945e+06	4.43983e+06	4.87089e+06	-	-
Lcyn000106	C26H32O13	[M-H]-	Dichotomoside A	Lignans	2.33744e+06	2.00974e+06	2.01994e+06	2.16836e+06	2.09431e+06	2.19384e+06	1.4167e+06	1.09686e+06	1.36705e+06	1.02268e+06	1.02974e+06	807341	271920	354804	371148	1.5413e+06	1.33741e+06	567975	1.28469e+06	1.16354e+06	1.22696e+06	-	-
pmb0774	C10H12N2O	[M+H]+	N-Hydroxytryptamine	Plumerane	916039	720413	578073	649459	729678	114856	189699	116205	130963	177901	187032	219529	30297.2	620225	125495	219349	235326	326276	302967	274706	285811	C17203	ko00380,ko01100
MWSmce157	C7H13NO2	[M+H]+	Stachydrine	Pyrrole alkaloids	1.0376e+08	1.06425e+08	100926275	1.40221e+08	1.21264e+08	1.11222e+08	9.85608e+07	1.1922e+08	9.54887e+07	1.10073e+08	1.44808e+08	1.0803e+08	1.06116e+08	1.07753e+08	1.10796e+08	7.69273e+07	7.68576e+07	7.96064e+07	9.4597e+07	1.02149e+08	1.04054e+08	C10172	-
mws0789	C15H12O4	[M-H]-	Pinocembrin (Dihydrochrysin)	Flavanones	106630	135966	126943	195186	620841	1.03869e+06	801421	915976	76403.7	44667.5	25760.8	60147.9	75596	44974.4	142156	72158.3	508626	23432.2	250657	239785	226819	C09827	ko00941
Wahp006589	C16H14O6	[M+H]+	Homeriodictyol	Flavanones	4.04828e+06	2.09888e+06	2.6363e+06	3.33366e+06	3.36293e+06	8.18151e+06	862050	1.19809e+06	1.53374e+06	829963	418936	422157	352884	308348	192969	342522	301341	318775	1.68785e+06	1.86314e+06	1.75662e+06	-	-
mws1179	C21H22O10	[M-H]-	Naringenin-7-O-glucoside (Prunin)	Flavanones	2.23936e+06	2.05181e+06	2.2868e+06	2.62418e+06	2.5134e+06	1.80686e+06	485368	532952	569767	375345	356653	287551	160972	161912	172396	482206	527261	464690	1.11952e+06	1.09195e+06	1.20118e+06	C09099	ko00941
MW0135139	C15H10O5	[M-H]-	6,7,3'-Trihydroxyflavone	Flavones	9250	34816.1	7769.29	15274.3	43178.4	68941.6	60379.6	70284.9	31649.9	11443.4	2881.57	4965.41	43719.8	5259.81	16400.6	42701.5	205240	4195.35	35395.1	32316.1	32724.5	-	-
Hmmp001310	C11H9NO2	[M+H]+	3-Indoleacrylic acid	Plumerane	2.42806e+07	2.82279e+07	2.51513e+07	2.65725e+07	2.91452e+07	2.62305e+07	41325060	3.48589e+07	3.77687e+07	4.38201e+07	4.60592e+07	4.87548e+07	2.70599e+07	2.53996e+07	2.54778e+07	1.96483e+07	1.67197e+07	2.21136e+07	2.57681e+07	2.81342e+07	2.59e+07	C21283	-
MW0015886	C47H74O18	[M-H]-	Araloside A	Triterpene Saponin	274890	235833	253920	229066	229713	207751	222737	230720	205255	241061	232032	220132	156526	148059	153489	134508	101212	139376	185595	177518	196113	C17540	-
Lajp006744	C28H36O6	[M+H]+	Withanicandrin	Steroid	79873.1	92282.7	83562.7	67354.8	81446.8	87551.8	61454.2	34826.1	61117.9	55071.5	33544.3	39584	89010.9	71330.3	65714.3	43245	42478.2	50519.8	52848.3	58398.5	55378.7	-	-
Lmjp003655	C22H22O11	[M+H]+	6-C-MethylKaempferol-3-glucoside	Flavones	1.56996e+06	2.04493e+06	1.85966e+06	2.83687e+06	4.59618e+06	3.59558e+06	2.33892e+06	2.65427e+06	2.65568e+06	4.21266e+06	3.70503e+06	2.70063e+06	4.44018e+06	5.7133e+06	5.07676e+06	1.00663e+07	1.21882e+07	1.55428e+07	3.61349e+06	3.29349e+06	3.57904e+06	-	-
Wbjp001317	C11H10N2O2	[M+H]+	vasicinone	Alkaloids	112120	220309	134821	120474	143370	92515.6	232203	183692	206929	503687	306540	346225	51025.9	47069.3	47179.5	42317.8	28156.2	46750	105846	100474	95682.6	-	-
pmp000238	C26H28O15	[M+H]+	Luteolin-6-C-arabinoside-7-O-glucoside	Flavones	2.37171e+06	2.92178e+06	2.96957e+06	3.79311e+06	4.08269e+06	4.94883e+06	3.77103e+06	2.93442e+06	4.8883e+06	5.09718e+06	4.50584e+06	4.41781e+06	2.03803e+06	1.96958e+06	1.85653e+06	3.50376e+06	4.32459e+06	4.80058e+06	3.57902e+06	3.32172e+06	3.66325e+06	-	-
MWS1877	C14H22O	[M-H]-	4-tert-Octylphenol	Phenolic acids	21315	19576.6	20936.7	20488.7	18425.2	21247.9	20761.7	19438.4	18569	19601.6	19391.6	21756.1	25656.6	28551	28867.1	28345.2	29811.1	24643.2	22060.7	20356.9	20125.8	C14205	-
pmp001013	C18H18O7	[M+H]+	1,2,3,6,7-Pentamethoxyxanthone	Other Flavonoids	191652	194764	214434	308895	338730	370986	679554	619341	694729	819788	767004	759506	674480	736516	611530	854777	864226	1.00568e+06	467323	517402	494351	-	-
Zmjp006385	C26H30O14	[M+H]+	Chrysosplenoside H	Flavones	153362	280216	227910	241676	268059	353310	266893	322855	282279	358935	289721	347409	257425	264310	255501	266943	297795	298779	287688	265462	262338	-	-
Wayn007155	C30H26O12	[M-H]-	Luteolin 5-O-p-coumaroyl rhamnoside	Flavones	4816.95	5972.26	5323.62	5375.11	5925.52	7410.21	31288.9	29281.4	26256.4	49726.9	41905	23968.7	18195.5	29498.7	20428.2	29629	35058.2	43809.2	19581.3	17715.1	18379	-	-
Lmhn003802	C26H26O14	[M-H]-	Sinapoylsinapoyltartaric acid	Phenolic acids	27198.8	39248.3	36402	32443	36988.5	31034.3	77939.7	102074	74159.1	94452.8	83014.8	84442.1	69172.4	91840.5	84491.2	104330	75052.3	98570.3	58228.7	59061.3	63954.5	-	-
Zajp002650	C27H30O15	[M+H]+	Vitexin-7-O-glucoside	Flavones	3.52749e+06	4.61959e+06	4.0942e+06	4.04892e+06	5.22173e+06	3.79721e+06	369851	377330	367909	728385	535257	371970	1.06704e+06	1.22548e+06	1.19237e+06	1.55937e+06	1.27016e+06	1.38752e+06	1.7541e+06	1.90134e+06	1.73139e+06	-	-
Zmjp005293	C28H32O14	[M+H]+	Robinson-7-O-Neohesperidin	Flavonols	230899	239412	366444	355763	408246	318252	537305	259260	539135	449341	158439	156098	1.19662e+06	1.09452e+06	1.4364e+06	800355	798863	802999	580402	621961	642651	-	-
pme0428	C12H14O5	[M-H]-	3,4,5-Trimethoxycinnamic acid	Phenolic acids	127184	140639	134845	161449	164522	172231	78602.4	95878.3	90043.1	64775.3	68656.4	74231.3	355126	367829	293827	296475	287736	266302	157448	141991	151102	-	-
Lagp003233	C27H30O15	[M+H]+	3'-Hydroxy-4'-O-β-D-glucosylpuerarin	Isoflavones	1.98214e+06	2.34081e+06	2.17169e+06	2.07928e+06	1.81154e+06	1.91202e+06	1.74015e+06	1.84944e+06	1.94323e+06	1.97359e+06	1.72485e+06	1.83753e+06	2.29989e+06	2.64327e+06	2.54731e+06	3.05262e+06	2.51818e+06	2.6599e+06	2.15432e+06	2.01574e+06	1.94724e+06	-	-
Lmwn102818	C26H28O10	[M-H]-	12-Hydroxyevodol	Steroid	120115	97042.5	100353	87577.1	88128.3	90897	50747.2	55249.6	40249.7	114178	76683.4	83048.7	73721.6	84612.8	82928.1	63045.4	43528.4	61067.4	66094.7	62082.2	68856.1	-	-
mws0921	C9H10O2	[M-H]-	p-Coumaryl alcohol	Phenolic acids	25147.7	19120.4	23211	44870.7	29729.4	28242.3	18932.6	21212.9	16573.5	7711.59	12930.4	3197.74	76611.1	49365.2	50990.1	24467.2	27705	33991.8	34589.2	31392.2	31979.9	C02646	ko00940,ko01100,ko01110
Wagp014491	C20H24O4	[M+H]+	5-geranyloxy-7-methoxycoumarin	Coumarins	39390.4	34780.6	39422.2	34048.2	22095.1	33140.4	35679.6	28523.7	30095.4	24879.4	25144.3	23189.1	34751.4	34735.7	33749.9	25741.4	21661.4	25951.8	22919.2	25284.7	23418.5	-	-
Zmhn002227	C17H22O10	[M-H]-	4-O-Glucosyl-sinapate	Phenolic acids	599461	1.0824e+06	815169	1.04101e+06	1.18765e+06	971108	279694	314238	318337	268271	237072	133581	164743	9	164676	179023	126287	138966	432329	468367	478151	C02919	-
Wagp005374	C37H46O21	[M+H]+	Flindulatin 5-[6''-(3-Hydroxy-3-Methylglutaryl)Glucoside]glucoside	Flavones	364107	518823	479479	604713	529183	641405	519703	464044	642297	648528	608518	428885	997217	792058	860458	978588	971942	1.07804e+06	490152	541321	501643	-	-
pmp001230	C16H22O4	[M+H]+	Senkyunolide M	Lactones	3.85945e+06	2.61854e+06	2.94352e+06	2.70974e+06	2.82265e+06	3.92347e+06	2.65041e+06	2.75295e+06	2.81901e+06	2.61489e+06	2.86628e+06	2.49505e+06	2.62047e+06	2.4086e+06	2.11324e+06	2.60716e+06	2.4811e+06	2.58092e+06	2.57062e+06	2.37535e+06	2.33021e+06	-	-
Wayn007331	C30H26O12	[M-H]-	Luteolin 7-O-p-coumaroyl rhamnoside	Flavones	3973.06	4266.42	3164.28	6211.63	7445.34	6854.02	30261	29995.8	27551	49017.9	49637.5	28011.5	21218.9	22672.2	21271.9	26834.5	37524.7	40205.9	18580.7	16739.1	17947.2	-	-
Hagn002504	C19H16O7	[M-H]-	5,7,5'-Trimethoxy-3',4'-methylenedioxyflavonoid	Flavones	6.07604e+07	1.02727e+08	7.74661e+07	7.15454e+07	6.70268e+07	7.57403e+07	8.15393e+07	1.16092e+08	8.31387e+07	5.17023e+07	1.08478e+08	9.71402e+07	9.7991e+07	1.10896e+08	9.78535e+07	7.51665e+07	8.69105e+07	8.35774e+07	7.51554e+07	6.79678e+07	6.96556e+07	-	-
mws0048	C21H20O10	[M-H]-	Apigenin-8-C-Glucoside (Vitexin)	Flavones	4.59123e+06	6.45666e+06	5.16245e+06	6.00808e+06	6.44757e+06	5.54547e+06	4.13909e+06	4.22182e+06	4.95747e+06	3.03781e+06	3.28541e+06	2.01307e+06	1.79545e+06	1.95551e+06	1.87124e+06	3.0436e+06	3.50356e+06	3.89945e+06	4.65978e+06	4.29033e+06	4.22849e+06	C01460	ko00941,ko00944
pmp000529	C30H46O4	[M+H]+	21,23:24,25-Diepoxy-21-hydroxylanost-7-en-3-one (Melianone)	Triterpene	2.81506e+07	2.65307e+07	2.76293e+07	3.50108e+07	3.01969e+07	3.06723e+07	1.82955e+07	1.9033e+07	1.77289e+07	1.57254e+07	1.70366e+07	1.83664e+07	1.00132e+07	7.81585e+06	7.45704e+06	3.0427e+06	3.46097e+06	3.55236e+06	1.63106e+07	1.76205e+07	1.80881e+07	-	-
pmb2497	C9H10O5	[M-H]-	4-Hydroxy-3-methoxymandelate	Phenolic acids	67329.1	66484.7	66539.1	61842.3	58886.8	65257.5	58604.1	60666.9	64874.9	72525	73828.7	56974.2	48176.7	46737.7	50839.8	45175.1	36482.9	42247.4	44396.7	48698.1	48827.4	C05584	ko00350,ko01100
Lmnp002448	C28H32O17	[M+H]+	5,7,3',4'-Tetrahydroxy-6-methoxyflavone-8-C-[glucosyl-(1-2)]-glucoside	Flavones	159893	191437	130587	188234	240624	198323	117349	142714	103711	120953	124354	153725	179862	199107	182470	233773	197502	253990	153343	168799	155013	-	-
Qahn011632	C19H24O3	[M-H]-	Biondinin C	Monoterpenoids	67849.9	59681.9	66642.2	81403.1	83622.9	80419	186894	197916	175223	192158	172893	195722	202552	193963	192901	173301	155064	178549	131126	126835	117935	-	-
Zmjp006969	C17H14O6	[M+H]+	Pectolinarigenin	Flavones	2.35446e+06	2.39315e+06	2.55815e+06	2.54511e+06	3.79833e+06	3.57305e+06	1.83032e+07	1.76305e+07	1.59522e+07	1.97389e+07	2.33402e+07	1.92812e+07	1.84674e+07	2.03356e+07	2.00393e+07	2.09521e+07	2.05816e+07	2.38547e+07	1.26154e+07	1.40366e+07	1.32138e+07	-	-
Lmcp000611	C5H9N3O2	[M+H]+	2-Amino-4,5-dihydro-1H-imidazole-4-acetic acid	Alkaloids	1.46873e+08	1.50915e+08	9.31298e+07	1.34656e+08	1.08952e+08	145056543	9.1135e+07	1.36894e+08	1.30045e+08	9.27748e+07	147872557	9.229e+07	1.18566e+08	1.15157e+08	1.22173e+08	1.06466e+08	105167774	1.09292e+08	1.25533e+08	1.39789e+08	1.34021e+08	-	-
Walp003029	C22H28O13	[M+H]+	Haploperoside A	Coumarins	565077	604683	601899	517906	402700	434841	419384	464687	422485	354067	403525	477737	424059	300014	280125	249969	187073	236003	329533	357665	365627	-	-
Wafp002664	C15H20N2O4	[M+H]+	1-O-p-Coumaroyllysine	Phenolamine	184608	151354	151787	151234	149885	175418	119413	103372	72834	112889	118743	134920	160462	145630	157329	92005.7	50819	97801.4	101817	113344	109247	-	-
Li512111	C24H24O13	[M-H]-	Isorhamnetin-3-O-(6''-acetylglucoside)	Flavonols	117998	131193	116712	195694	211450	203254	115164	106189	126890	154280	154692	71855.6	97218.9	275118	193855	566729	536221	425226	148707	142054	158185	-	-
Hmln003754	C26H34O11	[M-H]-	Icariside E5	Ketone compounds	1.61049e+06	1.70908e+06	1.45695e+06	957765	1.2877e+06	943676	1.13368e+06	1.03318e+06	977824	1.37398e+06	1.20034e+06	980008	572804	653795	658828	674739	834095	684103	1.37054e+06	1.23063e+06	1.28881e+06	-	-
Lskp211410	C27H44O8	[M+H]+	1,2,3,14,20,22,25-Heptahydroxycholest-7-en-6-one (Integristerone A)	Steroid	92156.9	121207	107348	133592	168628	153748	208736	194585	174975	266875	220815	203901	199103	152855	185629	142173	105250	128952	118826	125929	132503	-	-
pme3083	C8H7NO3	[M-H]-	2-(Formylamino)benzoic acid	Phenolic acids	590197	401716	462376	409629	456234	778819	213097	278203	224469	176670	146288	134468	217934	173059	176865	131912	170276	127000	284688	280824	257125	C05653	ko00380,ko01100
MWSHY0080	C27H30O15	[M+H]+	Luteolin-7-O-neohesperidoside (Lonicerin)	Flavones	3.34079e+07	3.56456e+07	3.2469e+07	4.02233e+07	4.47381e+07	4.79696e+07	3.22208e+07	3.23658e+07	4.37733e+07	4.06537e+07	2.80223e+07	3.08578e+07	2.82414e+07	2.94341e+07	2.73625e+07	3.34953e+07	3.52371e+07	3.96091e+07	3.51354e+07	3.91053e+07	3.6552e+07	C12630	ko00944
Cmpp004617	C26H32O8	[M+H]+	Deacetylnomilin	Triterpene	821876	741104	1.19905e+06	1.44439e+06	1.36112e+06	1.33648e+06	542098	627923	644677	520074	575060	656912	606507	565551	624285	606504	685726	608170	581120	639009	640295	-	-
Lmqn009304	C19H18O5	[M-H]-	Eucalyptin (5-Hydroxy-7,4'-dimethoxy-6,8-dimethylflavone)	Flavanones	27235.9	24813.8	23341.8	33899.5	39563.5	31273.4	22983.7	21519.6	20127.9	18789.5	19994.6	16940.1	6187.07	5862.88	4839.56	4155.29	3952.25	5767.88	25232.9	23431.2	26093.5	-	-
Lmmn002179	C14H18O8	[M-H]-	Methylsalicylate-2-O-glucoside	Phenolic acids	1.03228e+06	1.00193e+06	1.09638e+06	1.14834e+06	1.0717e+06	1.01126e+06	627053	571845	597202	524851	586102	545076	304440	334332	289216	437936	289777	365721	719235	661785	650301	-	-
Lahp003147	C13H18N2O	[M+H]+	N,N-cinnamoylbutanediamine	Phenolamine	1.22942e+06	1.36665e+06	1.08462e+06	1.59153e+06	1.6969e+06	1.75355e+06	1.07655e+06	1.17464e+06	961638	1.13153e+06	1.01145e+06	1.10476e+06	700798	601605	596624	880156	688747	785870	982547	987354	894703	-	-
mws1195	C10H10O3	[M+H]+	p-Coumaric acid methyl ester	Phenolic acids	648881	767359	768100	791097	789060	817806	493337	593473	442057	601937	603754	553558	915610	768648	819788	686797	1.04597e+06	811624	675323	753219	722320	-	-
Wcjp002598	C9H7NO	[M+H]+	8-hydroxyquinoline	Quinoline alkaloids	445766	443899	422754	505459	430925	508101	776536	674536	702229	892202	895427	895987	519556	544166	529674	359560	356703	397545	462810	467560	510545	C19434	-
MWStz040	C5H9NO2	[M+H]+	Pterolactam	Pyrrole alkaloids	9.84746e+07	9.89711e+07	9.58981e+07	9.31132e+07	9.22982e+07	8.80708e+07	7.43547e+07	6.72728e+07	7.5063e+07	7.95357e+07	7.72856e+07	7.61686e+07	1.45903e+08	1.43656e+08	1.45236e+08	1.29373e+08	1.3392e+08	1.18949e+08	1.03669e+08	1.12829e+08	1.15156e+08	-	-
Laxp003634	C23H24O11	[M+H]+	Swertisin 8-methyl ether	Flavones	6162.18	19244.2	6804.36	17043.6	11914.5	11958.6	30653.6	33540.7	47150.9	32139.6	28038.4	46599.4	18578.6	31176.1	15501.6	33584.1	37567.7	47073.1	27082.3	29907.4	27400.3	-	-
pma3649	C5H9NO3	[M+H]+	5-Aminolevulinic Acid	Alkaloids	107218413	1.12055e+08	1.10008e+08	1.09771e+08	1.14498e+08	1.21671e+08	5.74533e+07	5.61896e+07	5.23091e+07	6.57648e+07	6.38861e+07	6.551e+07	2.63625e+07	2.41212e+07	2.47484e+07	1.6897e+07	5.72695e+06	1.6439e+07	7.1608e+07	7.82545e+07	7.9404e+07	C00430	ko00260,ko00860,ko01100,ko01110,ko01240,ko02010
pmb3023	C21H22O11	[M-H]-	Eriodictyol-8-C-glucoside	Flavanones	660079	706303	569889	933746	815024	755644	147789	71727.4	104524	75098.2	132512	69171.5	201751	201552	227166	197640	154860	151209	307790	336918	341244	-	-
Lmgp004474	C27H30O14	[M+H]+	Genistein-7-O-galactoside-rhamnose	Isoflavones	4.07164e+07	4.24486e+07	4.30997e+07	3.94724e+07	4.31361e+07	4.36954e+07	5.05361e+07	4.93123e+07	5.11918e+07	4.84435e+07	4.36941e+07	4.9518e+07	3.85208e+07	4.39802e+07	4.32858e+07	4.86037e+07	4.7125e+07	4.84962e+07	4.50756e+07	4.28142e+07	4.78194e+07	-	-
Lmwp011196	C24H38O4	[M+H]+	Bis(2-ethylhexyl)phthalate	Phenolic acids	1.94337e+06	1.18241e+06	1.50495e+06	1.08748e+06	1.25256e+06	1.10679e+06	1.35324e+06	1.99272e+06	2.76751e+06	1.64134e+06	1.56513e+06	1.94258e+06	2.04322e+06	2.00295e+06	1.78831e+06	1.94284e+06	1.63664e+06	1.98741e+06	992492	1.10603e+06	1.0304e+06	C03690	-
Cmpp008880	C15H16O3	[M+H]+	Suberosin	Coumarins	1.12435e+06	1.15806e+06	939964	845801	623334	716790	630763	691511	597021	579502	529052	641585	339235	343435	362415	327276	236305	315711	513909	463756	472130	-	-
Zmhn002508	C21H28O12	[M-H]-	4-p-Cumaroyl-rhamnosyl-(1→6)-D-glucose	Phenolic acids	159233	138611	171145	112743	112641	129070	360132	516765	289336	392775	342389	286935	162662	161902	184078	140301	161935	196335	221572	205467	229327	-	-
Qagp003587	C13H18N2O	[M+H]+	N-Monocinnamoylputrescine	Phenolamine	1.95883e+06	2.55311e+06	2.1263e+06	2.58596e+06	2.75203e+06	2.63691e+06	1.80364e+06	1.96254e+06	1.9463e+06	1.86342e+06	1.77402e+06	2.03189e+06	777159	1.00006e+06	933761	1.51811e+06	1.14959e+06	1.3756e+06	1.56308e+06	1.44612e+06	1.61368e+06	-	-
Zmgp005070	C24H26O13	[M+H]+	Centaurein	Flavones	4.70996e+06	3.06705e+06	4.95661e+06	3.25006e+06	3.98313e+06	3.35004e+06	3.00961e+06	3.02063e+06	3.36437e+06	2.79436e+06	2.95986e+06	3.30767e+06	4.37881e+06	3.60512e+06	3.99668e+06	3.52499e+06	5.02812e+06	3.72592e+06	3.99807e+06	4.43939e+06	4.37443e+06	-	-
Wagp005475	C15H16O4	[M+H]+	Suberenol	Coumarins	317666	142158	273280	174645	120457	146864	232198	233198	177805	132391	205216	159261	61898.1	57146.5	92226.6	24013.7	29379.9	78412.7	149978	134188	141134	-	-
mws0014	C10H10O4	[M-H]-	Ferulic acid	Phenolic acids	6.33286e+06	6.59583e+06	5.96255e+06	3.98879e+06	6.56286e+06	6.74299e+06	1.86575e+06	2.33721e+06	2.30476e+06	1.87011e+06	1.70645e+06	1.98504e+06	1.48699e+06	1.42559e+06	1.22428e+06	1.09151e+06	1.29053e+06	1.19929e+06	4.1719e+06	4.32865e+06	4.65226e+06	C01494	ko00940,ko01100,ko01110
Zasn010461	C17H34O2	[M-H]-	Pentadecanoic acid,14-methyl-,methyl ester	Others	305487	323252	258744	362957	360782	389349	424555	435828	289791	363861	304930	658244	953051	1.00819e+06	1.00424e+06	775180	872980	932188	563997	504209	537906	-	-
Zmjp003291	C27H30O15	[M+H]+	Vitexin-2''-O-galactoside	Flavones	2.07276e+06	2.35531e+06	2.11523e+06	2.02643e+06	2.65901e+06	2.04639e+06	2.08452e+06	2.19102e+06	1.77268e+06	2.09224e+06	1.8423e+06	2.1716e+06	3.00118e+06	2.53816e+06	2.67652e+06	3.13461e+06	2.95125e+06	3.19467e+06	2.25917e+06	2.3414e+06	2.09579e+06	-	-
MWSslk162	C31H48O7	[M-H]-	2,3,23-Trihydroxyolean-12-ene-28,29-dioic acid 29-methyl ester (Phytolaccagenin)	Triterpene	150691	170494	195301	202891	190838	208765	10492.4	21642.6	15401.4	9518.9	7551.59	12056	3132.18	691.372	1071.3	9	9	9	66218.1	60101.3	60267.2	-	-
MWSHY0061	C27H30O15	[M+H]+	Kaempferol-3-O-neohesperidoside	Flavonols	3.21114e+07	3.34976e+07	3.46268e+07	4.11649e+07	5.04137e+07	3.97479e+07	3.51708e+07	3.81926e+07	4.50278e+07	3.86443e+07	3.3617e+07	3.86972e+07	3.53225e+07	3.51244e+07	2.81835e+07	3.53212e+07	4.10072e+07	3.39913e+07	4.14824e+07	4.33354e+07	3.87475e+07	-	-
Wagp006119	C31H36O17	[M+H]+	Araneosol 5-[6''-(3-Hydroxy-3-Methylglutaryl)Glucoside]	Flavones	6.90731e+07	6.46513e+07	6.82654e+07	4.3672e+07	4.80127e+07	4.9404e+07	3.992e+07	3.68412e+07	3.64615e+07	4.3985e+07	3.6887e+07	5.21194e+07	6.03004e+06	5.11139e+06	4.66176e+06	8.65552e+06	6.68603e+06	1.00032e+07	2.93037e+07	2.9641e+07	3.24152e+07	-	-
Lmlp003474	C13H11NO3	[M+H]+	5-Methoxydictamnine	Quinoline alkaloids	21974	21155.3	20039.1	16890.7	8462.74	5456.96	62064.2	45708.7	46828.4	21717.8	23715.8	23632.5	49385.7	57969.7	65646.6	41887.6	55595.1	54115.8	34441.2	30794.2	32281.7	-	-
pmn001407	C30H48O6	[M-H]-	2,3,16,21-Tetrahydroxyolean-12-en-28-oic acid (Platycogenic acid C)	Triterpene	5800.54	7546.07	6600.78	8833.02	8282.36	8207.93	12658.7	13669.3	6905.48	11217.9	8648.7	10352.8	15478.2	17471.1	12822.9	14801.6	12671.3	14953	9003.22	8159.37	9021.76	-	-
Lajp005903	C30H34O17	[M+H]+	Gardenin A malonyl glucoside	Flavones	9.95904e+07	1.02167e+08	9.74655e+07	9.07274e+07	8.44291e+07	9.85262e+07	3.95332e+07	3.98997e+07	3.78298e+07	4.16015e+07	4.10725e+07	4.70248e+07	4.3227e+06	4.46799e+06	3.44337e+06	8.02701e+06	7.51735e+06	8.33899e+06	4.68338e+07	4.70147e+07	5.1664e+07	-	-
MW0139572	C17H14O7	[M-H]-	Rhamnazin	Flavonols	62579.6	98220.7	50703.4	59265	90504.5	145875	178273	162298	114907	127159	92002.7	103313	146238	77488.5	114823	251861	506553	211931	133277	124007	119308	-	-
Lmcn005735	C29H36O15	[M-H]-	Methylhesperidin	Flavanones	2.09694e+06	2.46528e+06	2.03278e+06	2.3312e+06	2.87726e+06	2.20312e+06	1.98373e+06	2.12662e+06	2.43383e+06	1.64934e+06	1.69756e+06	2.36538e+06	1.33388e+06	1.6742e+06	1.75998e+06	1.48659e+06	2.37721e+06	2.49989e+06	2.37966e+06	2.48625e+06	2.21993e+06	C17393	-
MW0139054	C21H20O12	[M-H]-	Myricitrin	Flavonols	2.29794e+06	2.54042e+06	1.94842e+06	2.52172e+06	2.44596e+06	3.45767e+06	943097	788702	616986	1.24963e+06	1.22811e+06	1.57747e+06	1.03806e+06	632895	1.12435e+06	440294	272144	642000	1.02126e+06	1.08477e+06	1.14455e+06	C10108	-
Cmxn004016	C21H24O11	[M-H]-	Dihydromarein	Chalcones	128079	126235	135039	130573	127712	124521	92118.2	116112	97347	99727.5	100695	62246.5	67830.5	51606.7	50519.5	67030.6	35200.7	53230	89367.9	94348.7	84164.4	-	-
mws0043	C21H22O8	[M+H]+	Nobiletin (5,6,7,8,3',4'-Hexamethoxyflavone)	Flavones	7.59296e+07	1.06444e+08	9.26951e+07	1.06918e+08	1.06221e+08	1.15511e+08	112513926	1.05239e+08	1.00728e+08	1.06761e+08	1.11488e+08	1.14114e+08	1.04137e+08	9.97148e+07	7.3259e+07	108543878	1.10604e+08	7.97584e+07	9.11148e+07	9.78593e+07	1.02087e+08	C10112	-
Wagp001008	C17H24N2O6	[M+H]+	Demethylbufotenine O-Glucoside	Plumerane	6.21936e+06	4.78959e+06	4.93501e+06	4.40324e+06	5.96785e+06	5.59846e+06	5.56241e+06	5.98553e+06	4.60417e+06	7.08761e+06	6.30459e+06	7.3061e+06	3.90706e+06	3.90249e+06	4.75051e+06	3.83517e+06	3.81683e+06	3.57564e+06	3.8074e+06	3.47117e+06	3.43668e+06	-	-
MWSmce548	C5H11NO2	[M+H]+	Betaine	Alkaloids	429541	425167	605672	472945	693481	412885	211706	146049	197070	248388	257722	213921	205035	249607	160649	258746	220069	183858	249569	279961	265739	C00719	ko00260,ko01100,ko02010
Lmyn006227	C15H10O5	[M-H]-	Galangin (3,5,7-Trihydroxyflavone)	Flavones	129101	83599	98225.4	87546.8	86643.6	228590	28095.5	46314.6	43110.7	23120.6	17347.2	26608.8	13691.7	15717.7	14441.7	14607.1	27249.4	15910.4	48220.1	54051.3	50716.1	C10044	ko00941
Wahp004848	C27H32O15	[M+H]+	Viscumneoside I	Flavanones	771038	1.1062e+06	866926	1.27843e+06	988968	1.05942e+06	1.01215e+06	1.05806e+06	759020	893440	1.13465e+06	1.14557e+06	525945	338085	642387	1.08006e+06	754983	1.02592e+06	1.03747e+06	935027	947464	-	-
Wagp008981	C16H15NO5	[M+H]+	Grandisine I	Alkaloids	87894	77839.3	112765	88026.4	109334	77527.9	334443	369471	313134	186365	221051	114501	3.07363e+06	2.54514e+06	2.24938e+06	1.04015e+06	1.44327e+06	1.2879e+06	645983	657910	718285	-	-
pme2244	C11H11NO2	[M+H]+	3-Indolepropionic acid	Plumerane	26641.6	25597.5	18783.6	26679.5	28650.7	32121.5	45745.5	35999.2	25938.5	45810.6	41127.3	57303.3	33411.6	23752.1	18673.6	21406.7	13836.2	16277.2	27817.4	24798.1	26099.4	-	-
Zmhp002409	C27H30O16	[M+H]+	Isoluteolin-6,8-di-C-glucoside	Flavones	4.61821e+06	6.29881e+06	6.17941e+06	9.24315e+06	1.05444e+07	9.27585e+06	8.79924e+06	8.05145e+06	8.78372e+06	9.89632e+06	8.57136e+06	8.30207e+06	6.52044e+06	4.98551e+06	4.22201e+06	8.55068e+06	8.69924e+06	9.27271e+06	8.67065e+06	7.92789e+06	7.79791e+06	-	-
Hmbp002730	C15H10O6	[M+H]+	Isoscutellarein	Flavones	9.00856e+06	3.27589e+06	6.12471e+06	1.01782e+07	8.25243e+06	8.17854e+06	4.39586e+06	6.65499e+06	4.37583e+06	6.98114e+06	4.78835e+06	4.93293e+06	4.25657e+06	6.25558e+06	8.95646e+06	4.59351e+06	5.70699e+06	5.25003e+06	6.44504e+06	5.74688e+06	6.0229e+06	C10097	-
Lmsp003252	C28H32O17	[M+H]+	Isorhamnetin-3-O-sophoroside	Flavonols	800830	585980	747586	965311	744286	779235	712857	1.41854e+06	1.07456e+06	952141	866493	1.85847e+06	983546	1.19948e+06	1.06933e+06	1.88552e+06	1.83991e+06	1.59365e+06	1.11625e+06	1.068e+06	994365	-	-
Hmgp003641	C28H32O14	[M+H]+	Chrysoeriol-6-C-rhamnoside-7-O-rhamnoside	Flavones	224865	282755	182019	157113	219263	252982	407101	252865	466186	382485	142768	124305	801419	1.12877e+06	859991	625780	558892	570979	463351	520427	491792	-	-
Zbsp005869	C18H16O7	[M+H]+	7,4'-Dihydroxy-3,5,3'-trimethoxyflavone	Flavones	7.82678e+06	7.0344e+06	7.51216e+06	7.52435e+06	7.31131e+06	8.09492e+06	8.97774e+06	9387392	8.4962e+06	9.79372e+06	9.45166e+06	9.59031e+06	8.9155e+06	9.24782e+06	8.68741e+06	8.93444e+06	7.33589e+06	8.3372e+06	6.78786e+06	7.22151e+06	7.62491e+06	-	-
Wahp006157	C29H32O16	[M+H]+	Viscumneoside IV(Rhamnazin-3-O-(6''-hydroxymethylglutaryl)glucoside)	Flavonols	295297	373164	338911	499195	445020	215206	161270	239812	213918	227674	245105	131348	64180.4	65738.1	64261	28230	58935.8	115834	130543	144063	130274	-	-
pmp001214	C16H24NO5+	[M]+	Sinapine	Phenolamine	18839	7167.04	5837.84	13239.9	19067.1	14918.8	10070.2	29931.5	27794.4	38478.5	71850	27862.6	16685.3	24914	13066.9	21913	29103.8	30366.5	18408.6	18349.9	16580	C00933	ko00940,ko01110
Jmgn004021	C21H22O11	[M-H]-	6-C-Glucosyl-2-Hydroxynaringenin	Flavanones	242105	212705	210864	233378	215933	257690	49968.6	65098.6	63465.7	85361	86361.7	65549.5	39968.2	58842.1	84669.3	115873	81869	74985.7	117445	132008	126263	-	-
pma0584	C16H25N3O3	[M+H]+	Caffeoylspermidine	Phenolamine	13297.4	35040.4	20424	30252.1	20647.5	23045.9	54387.9	67169	53787.3	62159.2	63205.5	56983.2	11750	16494.7	12649.2	24033.1	20932.4	30021.9	21435.9	19180.5	19709.6	-	-
Lmnp202580	C26H28O14	[M+H]+	Apigenin-8-C-(2''-xylosyl)glucoside	Flavones	2.54948e+07	2.87389e+07	2.81262e+07	2.74217e+07	2.78353e+07	2.47888e+07	5.50733e+07	5.49432e+07	5.78956e+07	6.43625e+07	5.69883e+07	5.42714e+07	6.38225e+07	7.02532e+07	6.10654e+07	7.57844e+07	7.94573e+07	8.70272e+07	5.28955e+07	5.69612e+07	5.07738e+07	-	-
Lmcn005253	C15H28O3	[M-H]-	Eudesmane-1β,5α,11-triol	Monoterpenoids	3594.94	6633.29	7323.31	15317.5	53074.6	76765.6	57301.6	64488.4	2887.71	535.106	9	3457.19	3045	2389.67	5877.5	2656.48	3023.5	771.678	15386.2	14077.5	13782.9	-	-
Lmtn002997	C22H22O13	[M-H]-	Mearnsetin-3-O-glucoside	Flavones	74207.6	66704.8	63141.1	64247.9	61060.6	41733.9	63882.5	18684.1	50190.4	40277.5	55045.8	63943.3	175081	279150	239155	325917	331750	274411	72263	70273.1	64400.7	-	-
Lmmp002463	C28H32O16	[M+H]+	Sexangularetin-3-O-glucoside-7-O-rhamnoside	Flavonols	2.64983e+07	3.01235e+07	2.74969e+07	2.91011e+07	3.34119e+07	3.2375e+07	1.9538e+07	1.94349e+07	2.21257e+07	2.16663e+07	2.1494e+07	1.82993e+07	1.20371e+07	1.11136e+07	1.24557e+07	1.52644e+07	1.23906e+07	1.41562e+07	1.92724e+07	1.7954e+07	2.0215e+07	-	-
Wasn006403	C20H18O10	[M-H]-	2,3-Dibenzoylglucaric acid	Phenolic acids	1.11964e+08	3.01623e+07	1.02642e+08	4.88798e+07	132461311	4.86491e+07	7.07557e+07	6.9504e+07	6.1215e+07	7.43447e+07	7.4479e+07	5.51535e+07	5.15241e+07	4.68011e+07	4.659e+07	5.52482e+07	4.20431e+07	5.20026e+07	8.11405e+07	7.20298e+07	7.72005e+07	-	-
mws1066	C27H32O14	[M-H]-	Naringenin-7-O-Rutinoside(Narirutin)	Flavanones	6.65689e+07	6.8878e+07	6.89013e+07	6.587e+07	6.76289e+07	6.6872e+07	7.45706e+07	7.41078e+07	6.95489e+07	6.44165e+07	6.99766e+07	6.98341e+07	7.21855e+07	7.08871e+07	6.86908e+07	6.95306e+07	6.76895e+07	7.30905e+07	7.13524e+07	7.89931e+07	7.13914e+07	C09793	-
Wagp009194	C16H15NO4	[M+H]+	3-Hydroxy-1,4-dimethoxy-10-methylacridin-9-one	Alkaloids	1.02069e+06	1.06142e+06	907524	985883	978665	898298	1.81295e+06	1.85943e+06	1.67967e+06	1.15876e+06	1.04228e+06	1.10192e+06	1.99276e+06	1.93329e+06	1.78039e+06	1.51e+06	1.5523e+06	1.58672e+06	1.12079e+06	1.19065e+06	1.26274e+06	-	-
Cmrn002205	C15H22O8	[M-H]-	Bartsioside	Monoterpenoids	74211.9	73881.8	98976.4	62242.1	69636	88010.4	120564	86713.5	78474.9	86638	120236	97862.9	105701	63537.8	104520	88231.5	61937.6	72611.5	76566.8	77334	85151.8	-	-
Wagp007289	C43H52O25	[M+H]+	Chrysosplenetin 5-[6''-(3-Hydroxy-3-Methylglutaryl)Glucoside]-3'-[6''-(3-Methylglutaconyl)Glucoside]	Flavones	237473	192801	172722	204742	290064	177255	741005	597175	467435	766407	650773	817475	1.35571e+06	1.06619e+06	1.36369e+06	1.06385e+06	641929	989255	505744	563158	512272	-	-
Hmpn005101	C21H24O11	[M-H]-	Sieboldin	Chalcones	156833	91743.4	132435	105346	93748	134002	119990	94847.4	112433	91565.3	87899.4	71998.1	60135.2	57651.3	57631.4	46142.4	61601.6	72239.1	90783.6	81846	82154.8	-	-
Wagp008813	C22H22O9	[M+H]+	5a-methoxy-9-(3,4,5-trimethoxyphenyl)-5a,6,8a,9-tetrahydro-8H-[1,3]dioxolo[4,5-g]furo[3,4-b]chromen-8-one	Lignans	32170.6	40136.4	21784.8	12661.7	18606	10133.9	171876	169277	157126	222915	176478	185407	988747	1.07233e+06	1.16489e+06	777162	625646	740463	254343	285085	279161	-	-
Hmgp003086	C29H34O16	[M+H]+	Tricin-7-O-rutinoside	Flavones	2.19809e+07	2.35453e+07	2.44285e+07	2.0015e+07	2.04219e+07	2.39772e+07	1.86335e+07	2.32992e+07	2.12003e+07	2.69869e+07	2.1665e+07	1.86182e+07	1.39294e+07	1.57926e+07	1.18471e+07	2.21854e+07	1.94427e+07	1.87236e+07	1.74676e+07	1.94537e+07	1.93825e+07	-	-
Wbtn006810	C15H12O6	[M-H]-	6,7-dihydroxy-1,3-dimethoxyxanthen-9-one	Other Flavonoids	149675	106257	112834	103351	137265	214046	35811.6	43229.7	29216.9	24566.6	18213	17194.5	38005.4	41918	32488.8	56925.3	51897.3	65832.8	77534.2	82444.8	73106.3	-	-
Wagp008978	C15H13NO4	[M+H]+	1,5-Dihydroxy-3-methoxy-10-methylacridin-9-one	Alkaloids	46489	49759.5	44282.8	60754.5	51627.7	54884.3	100877	123337	128912	69219.6	86243.5	63077.1	1.07867e+06	826637	682586	678438	807261	1.12006e+06	279372	287270	255594	-	-
Hmhn003518	C16H20O9	[M-H]-	4-O-β-D-glucopyranosylferulic acid	Phenolic acids	9.00515e+06	7.73066e+06	7.21632e+06	5.97527e+06	7.47913e+06	6.46533e+06	7.0498e+06	8.30389e+06	6.59038e+06	8.21028e+06	8.83799e+06	4.65371e+06	1.51955e+07	1.53641e+07	1.5487e+07	1.68281e+07	1.42692e+07	1.60412e+07	9.74842e+06	1.0967e+07	1.01543e+07	-	-
Lmsn003318	C16H20O9	[M-H]-	1-O-Feruloyl-β-D-glucose	Phenolic acids	9.00515e+06	7.73066e+06	7.21632e+06	5.97527e+06	7.47913e+06	6.46533e+06	7.0498e+06	8.30389e+06	6.59038e+06	8.21028e+06	8.83799e+06	4.65371e+06	1.51955e+07	1.53641e+07	1.5487e+07	1.68281e+07	1.42692e+07	1.60412e+07	9.74842e+06	1.0967e+07	1.01543e+07	C17759	-
pmp000129	C33H40O18	[M+H]+	Natsudaidain-3-O-(3-hydroxy-3-methylglutarate)glucoside	Flavonols	7.21761e+07	6.97915e+07	6.75729e+07	6.79252e+07	6.77565e+07	6.61784e+07	6.57678e+07	6.57855e+07	6.36067e+07	6.41695e+07	6.2127e+07	6.49208e+07	2.31435e+07	2.36254e+07	2.2183e+07	3.29701e+07	2.76607e+07	3.3396e+07	5.57109e+07	6.10174e+07	6.26179e+07	-	-
pme2292	C4H12N2	[M+H]+	Putrescine	Alkaloids	745099	685253	628834	1.02511e+06	1.28292e+06	1.55046e+06	797729	802040	955968	742561	1.0422e+06	1.00787e+06	3.18142e+06	2.81587e+06	3.02875e+06	3.30566e+06	3.1035e+06	3.54573e+06	1.31854e+06	1.47997e+06	1.45015e+06	C00134	ko00330,ko00470,ko00480,ko00960,ko01100,ko01110,ko02010
Lmsn004970	C24H24O12	[M-H]-	3,6-Di-O-caffeoyl glucose	Phenolic acids	427835	561937	495434	500092	529040	477180	64218.5	66974.6	85480	96328.5	62704.4	39192.1	26736.5	8144.97	40978	23754.8	37766.5	31669.9	181362	195407	173413	-	-
Wasn005224	C19H30O10	[M-H]-	Hydroxygeranylmalonyl glucose	Others	132855	160410	107747	183905	132414	145932	154101	184254	118899	237830	156272	146984	353813	245653	309659	169999	189932	228219	186031	204004	182295	-	-
Zblp001009	C12H17NO6	[M+H]+	3-pyridine-methanol-O-β-D-glucopyranosyl	Pyridine alkaloids	123696	123011	121079	97248.8	124014	120273	296400	256454	258692	368578	362330	379130	718800	788446	614409	637097	582814	681201	334979	314885	296568	-	-
pmp000239	C26H26O16	[M+H]+	Luteolin-6-C-(5''-glucuronyl)xyloside	Flavones	159290	151523	149994	119790	172917	188711	247182	185594	186307	238216	240619	238526	151014	132625	109912	163021	180515	171882	159063	143199	143574	-	-
pmb2620	C11H12O4	[M-H]-	3,4-Dimethoxycinnamic acid	Phenolic acids	5.27082e+06	5.14244e+06	5.23932e+06	4.56318e+06	5.48291e+06	4.83272e+06	1.52806e+06	1.65844e+06	1.70254e+06	1.81946e+06	1.74134e+06	1.83933e+06	1.75508e+06	1.67378e+06	1.87732e+06	1.94472e+06	2.62274e+06	2.33885e+06	3.22872e+06	3.07616e+06	2.85828e+06	-	-
Zmhp003716	C27H30O16	[M+H]+	Rhodionidin	Flavonols	5.743e+06	5.01919e+06	6.05912e+06	6.32996e+06	6.21898e+06	6.40287e+06	7.14892e+06	8.98797e+06	7.00044e+06	8.91062e+06	8.34825e+06	7.3524e+06	5.91883e+06	5.65722e+06	5.49544e+06	7.31647e+06	8.27921e+06	9.25181e+06	7.95121e+06	8.27682e+06	7.33395e+06	-	-
Lmbp002336	C27H30O16	[M+H]+	Quercetin-3-O-(2''-O-rhamnosyl)galactoside	Flavonols	5.743e+06	5.01919e+06	6.05912e+06	6.32996e+06	6.21898e+06	6.40287e+06	7.14892e+06	8.98797e+06	7.00044e+06	8.91062e+06	8.34825e+06	7.3524e+06	5.91883e+06	5.65722e+06	5.49544e+06	7.31647e+06	8.27921e+06	9.25181e+06	7.95121e+06	8.27682e+06	7.33395e+06	-	-
Lajp006313	C28H30O17	[M+H]+	Gardenin E malonyl glucoside	Flavones	1.61336e+06	2.28431e+06	1.90387e+06	1.96542e+06	2.15068e+06	2.30053e+06	910999	858747	943576	1.11844e+06	954628	1.08581e+06	224583	203967	166340	305316	274576	308908	996599	957854	1.07865e+06	-	-
Hmmn003659	C25H26O14	[M-H]-	Limocitrin-7-O-(6''-Acetyl)glucoside	Flavonols	1.06612e+06	2.45675e+06	2.15034e+06	1.92399e+06	1.68713e+06	1.72946e+06	719050	799898	821392	845128	457968	638250	223309	284235	129785	242341	171681	166051	924856	829500	922981	-	-
Lahp004102	C35H42O21	[M+H]+	rhamnazin-3-O-β-D-(6′′-β-hydroxy-β-methylglutaryl)-β-D-glucoside-4′-O-β-D-glucoside	Flavonols	514286	405431	403675	383626	523818	542693	1.09276e+06	917754	937197	1.10346e+06	1.09368e+06	1.19269e+06	1.83611e+06	1.73191e+06	895447	2.13638e+06	2.56233e+06	2.60992e+06	898698	888362	991420	-	-
Wbwn008079	C22H30O6	[M-H]-	Kadangustin H	Lignans	129604	79096.7	95886.3	84925	95705.3	209258	147939	197240	161181	293816	254417	167740	82921.2	82423.9	72691.1	148513	131981	192082	133336	119243	121062	-	-
Wagp010678	C20H20O8	[M+H]+	5-Hydroxy-3,3',4',5',7-Pentamethoxyflavone	Flavones	2.99721e+07	3.63179e+07	3.48766e+07	4.67453e+07	5.13259e+07	5.31174e+07	5.05993e+07	4.9661e+07	5.05888e+07	5.42266e+07	5.05845e+07	5.44218e+07	4.73854e+07	4.57437e+07	3.90186e+07	4.62564e+07	4.99698e+07	5.22032e+07	3.75432e+07	3.99777e+07	4.24681e+07	-	-
Cmpp007452	C15H16O4	[M+H]+	Auraptenol	Coumarins	4.30044e+06	4.06643e+06	3.41953e+06	2.58406e+06	2.19711e+06	2.67974e+06	2.53462e+06	2.96063e+06	2.23331e+06	2.50853e+06	2.1199e+06	2.41283e+06	1.34108e+06	1.43568e+06	1.40256e+06	856538	764565	876504	1.79818e+06	2.01376e+06	1.99572e+06	-	-
Jmbp006554	C20H20O8	[M+H]+	Ethyl Rosmarinate	Phenolic acids	2.73315e+07	3.05543e+07	3.20075e+07	4.31785e+07	4.62858e+07	4.75957e+07	7.96092e+07	8.13614e+07	4.16987e+07	4.82711e+07	9.24705e+07	4.72978e+07	3.52632e+07	3.74673e+07	3.27276e+07	4.23505e+07	8.44421e+07	4.57177e+07	3.11736e+07	3.52923e+07	3.33723e+07	-	-
Wagp007572	C19H18O7	[M+H]+	Quercetin 3,5,7,3'-tetramethyl ether	Flavones	2.33514e+06	2.56413e+06	2.26403e+06	3.0324e+06	2.83054e+06	3.36519e+06	6.61633e+06	6.56733e+06	6.25822e+06	7.82366e+06	8.71086e+06	8.24119e+06	5.54541e+06	5.16303e+06	4.84476e+06	6.8104e+06	6.3919e+06	6.98674e+06	3.79689e+06	4.27563e+06	4.18353e+06	-	-
Zmjp005288	C25H28O14	[M+H]+	5,2',5'-Trihydroxy-3,7,4'-trimethoxyflavone-2'-O-glucoside	Flavones	6.23687e+06	8.0081e+06	5.69967e+06	4.82318e+06	4.92115e+06	4.76972e+06	2.60222e+06	2.90143e+06	2.14195e+06	3.94629e+06	3.60573e+06	3.87667e+06	1.14367e+06	1.17891e+06	1.13728e+06	1.30116e+06	1.26878e+06	1.46493e+06	2.74871e+06	2.71154e+06	3.03482e+06	-	-
pme2122	C5H9N3	[M+H]+	Histamine	Alkaloids	102461	86086.6	97395.8	97112.6	139463	126767	145615	155926	149209	137923	140082	157118	166446	154490	158236	169816	163183	169474	121845	132912	137815	C00388	ko00340,ko01100,ko01110
Wagp003429	C41H52O27	[M+H]+	Limocitrin 5-[6''-(3-Hydroxy-3-Methylglutaryl)Glucoside]-3-Diglucoside	Flavones	1.27985e+06	865849	1.28139e+06	977542	835334	946096	3.04e+06	2.25731e+06	2.01425e+06	2.05346e+06	2.40339e+06	2.26798e+06	5.05685e+06	4.35972e+06	4.19664e+06	3.00713e+06	3.25191e+06	3.63727e+06	2.62146e+06	2.64228e+06	2.35733e+06	-	-
pmp001083	C34H53N7O9	[M+H]+	Citrusin I	Alkaloids	3.07412e+06	3.75244e+06	3.23899e+06	4.52732e+06	4.15366e+06	4.81956e+06	1.91995e+06	2.10081e+06	1.67094e+06	2.60942e+06	1.95328e+06	2.67488e+06	1.01329e+06	1.12219e+06	1.13578e+06	1.36443e+06	1.17202e+06	1.51679e+06	1.893e+06	1.99271e+06	2.14319e+06	-	-
Lmjp003231	C22H22O13	[M+H]+	Patuletin-3-O-glucoside	Flavonols	1.87416e+07	1.99418e+07	2.22728e+07	1.94944e+07	2.41035e+07	2.44932e+07	1.56614e+06	2.00999e+06	2.33179e+06	2.48301e+06	1.9697e+06	2.12806e+06	886940	939979	787851	1.1498e+06	1.13739e+06	1.52002e+06	6.52792e+06	7.34153e+06	7.23645e+06	-	-
Wagp006937	C30H34O16	[M+H]+	Xanthomicrol 5-[6''-(3-Hydroxy-3-Methylglutaryl)Glucoside]	Flavones	6.48361e+06	7.46811e+06	6.86292e+06	8.14495e+06	8.59512e+06	8.9316e+06	1.09434e+07	9.97403e+06	1.03321e+07	1.25945e+07	1.17559e+07	1.21918e+07	3.39556e+06	3.58561e+06	3.19297e+06	4.71107e+06	4.57263e+06	4.8192e+06	6.48831e+06	7.34881e+06	6.81271e+06	-	-
Zmjp006684	C19H18O8	[M+H]+	Chrysosplenol E	Flavones	78363.9	54352.3	89415.4	53396.9	101096	117590	230342	251643	208388	326698	404640	345034	117467	142563	121569	201568	177674	203048	125222	141422	138065	-	-
pmp001110	C25H26O13	[M+H]+	Apigenin-6-C-xyloside-8-C-arabinoside	Flavones	139171	202490	117375	321951	438760	372206	168692	137884	227452	220366	176457	186678	65959.6	90819.7	89118.6	138990	211401	139628	173746	156191	155740	-	-
Wagp002865	C16H21N5O8	[M+H]+	2-(6-amino-9H-purin-9-yl)-5-(((7-hydroxy-1-(hydroxymethyl)-2,5-dioxabicyclo[2.2.1]heptan-3-yl)oxy)methyl)tetrahydrofuran-3,4-diol	Others	6.69623e+06	6.04564e+06	5.76988e+06	5.34436e+06	6.18452e+06	5.36439e+06	10823848	1.07831e+07	1.05288e+07	1.09326e+07	1.09246e+07	1.24778e+07	1.37921e+07	1.45195e+07	1.43276e+07	1.23248e+07	1.02364e+07	1.29705e+07	7.4536e+06	8.30285e+06	7.45181e+06	-	-
MWSHC2097	C26H30O8	[M+H]+	limonin	Triterpene	2.8174e+07	2.71815e+07	2.73431e+07	3.45212e+07	2.95301e+07	3.26076e+07	1.83527e+07	1.99698e+07	1.76072e+07	1.6226e+07	1.70531e+07	1.84165e+07	8.98501e+06	8.32026e+06	7.07425e+06	3.36555e+06	3.89698e+06	4.32269e+06	1.63012e+07	1.84578e+07	1.78648e+07	-	-
Zmdn004052	C21H20O10	[M-H]-	Aloe emodin-1-O-glucoside	Anthraquinone	79636.1	74201.6	81444.7	86787.3	102051	91180.9	57375.2	52411.7	55208.8	84587.7	40517.1	20619.9	161261	26055.6	51557.2	31236.6	36992.4	56602.8	55765.6	49918.4	55968.4	-	-
Zajp000573	C7H13NO2	[M+H]+	N-(4-oxopentyl)-acetamide	Alkaloids	1.4679e+08	1.47102e+08	1.42074e+08	1.49878e+08	1.37708e+08	1.60154e+08	1.37418e+08	1.3197e+08	128838757	120118064	1.46966e+08	1.42731e+08	1.13039e+08	1.14118e+08	1.2329e+08	108292967	108089627	1.06516e+08	1.17732e+08	1.32844e+08	1.30358e+08	-	-
Latp003160	C10H10O4	[M+H]+	6-Hydroxymellein	Chromone	1.33842e+06	1.09427e+06	1.01033e+06	936134	835707	889183	728446	1.19734e+06	825672	1.10886e+06	1.0222e+06	905528	1.82835e+06	1.84566e+06	1.67058e+06	1.70681e+06	1.96024e+06	1.93752e+06	1.46684e+06	1.30607e+06	1.32752e+06	C02379	-
Zbdn001947	C13H18O8	[M-H]-	Isotachioside	Phenolic acids	114285	104062	110194	110582	119149	119862	232984	251610	202671	224644	257499	229750	205578	212571	211857	310297	235273	244653	150245	147438	165755	-	-
Lmmp002963	C28H32O16	[M+H]+	6-C-Methylquercetin-3-O-rutinoside	Flavonols	2.72015e+07	2.69664e+07	2.81187e+07	3.01561e+07	3.09123e+07	2.74923e+07	1.91079e+07	1.82225e+07	1.55572e+07	1.92269e+07	2.18096e+07	2.00527e+07	1.20888e+07	1.23966e+07	1.01489e+07	1.34826e+07	1.20139e+07	1.17888e+07	1.6778e+07	1.82737e+07	1.90427e+07	-	-
pme0281	C8H6O4	[M-H]-	Terephthalic acid	Phenolic acids	1.50538e+06	1.45265e+06	1.54729e+06	1.31368e+06	1.4339e+06	1.50287e+06	1.4693e+06	1.53814e+06	1.67009e+06	1.6968e+06	1.55626e+06	1.38249e+06	1.63808e+06	1.49663e+06	1.44688e+06	1.59357e+06	1.41659e+06	1.45573e+06	1.44775e+06	1.5777e+06	1.64316e+06	C06337	ko01100
Wahp001558	C17H27N3O3	[M+H]+	N-Feruloylspermidine	Phenolamine	1.73059e+06	1.61918e+06	1.84066e+06	1.4552e+06	1.5423e+06	1.55388e+06	2.49572e+06	2.17523e+06	2.10599e+06	2.42901e+06	2.13648e+06	2.6006e+06	1.12404e+06	1.19592e+06	980607	1.1183e+06	882757	991212	1.46483e+06	1.53638e+06	1.3521e+06	-	-
Qahn004265	C24H30O9	[M-H]-	Magnolignan A-2-O-glucoside	Lignans	51166.1	87587.6	40182.9	50104.1	52732.4	45349.1	33103.8	12729.9	29791.5	24450.7	35109.8	23032.8	36215	12459	9387.94	5860.71	41998.5	16005.6	33135.1	34390.2	37494	-	-
Wagp006433	C32H38O18	[M+H]+	Gardenin C 5-[6''-(3-Hydroxy-3-Methylglutaryl)Glucoside]	Flavones	9.84931e+07	9.44264e+07	9.55811e+07	8.42908e+07	8.81577e+07	8.92202e+07	7.46248e+07	7.27534e+07	7.07717e+07	7.22e+07	7.3635e+07	7.53107e+07	1.04913e+07	1.16545e+07	1.17582e+07	1.76972e+07	1.57248e+07	2.15337e+07	6.57193e+07	7.35332e+07	7.36759e+07	-	-
Lmjn005592	C18H16O7	[M-H]-	Cirsilineol (4',5-Dihydroxy-3',6,7-trimethoxyflavone)	Flavanones	6.60539e+06	7.84496e+06	7.71898e+06	1.07279e+07	1.32358e+07	1.45195e+07	2.68654e+07	2.45383e+07	2.23235e+07	3.37e+07	3.16645e+07	2.61166e+07	2.27391e+07	2.09461e+07	1.99864e+07	3.09235e+07	2.91623e+07	3.46959e+07	1.93512e+07	2.19422e+07	2.02032e+07	C10032	-
pmb3075	C16H16O7	[M-H]-	3-O-p-Coumaroylshikimic acid	Phenolic acids	37510.7	44513.8	38389.3	18656.2	34676.4	29783.8	7647.12	8340.63	8744.31	3379.11	4668.84	9682.13	38111.6	49316.7	32769.3	45913	30560.3	50800.2	25532.1	27180.6	23878.1	-	-
Lhkp101415	C30H42O4	[M+H]+	3,6-Dioxo-16-hydroxylanosta-7,24-diene-21-oic acid γ-lactone (Sendanolactone)	Triterpene	72564.4	89351.1	83186	74073.9	81191.2	94142.3	59671.5	68172.9	57885.6	78642.7	79038.6	80730.7	31185.7	32027.5	30625.7	33475.1	30044.7	34765.4	44920.4	49558.1	50908.9	-	-
Lmln010063	C14H22O	[M-H]-	2,6-Di-tert-butylphenol	Phenolic acids	390660	370894	402052	395055	387787	445458	467312	443337	493478	543630	558932	691221	724316	1.25979e+06	959311	1.00439e+06	921128	836058	544056	504294	574607	-	-
Lmbn013410	C14H22O	[M-H]-	2,4-Di-Tert-Butylphenol	Phenolic acids	390660	370894	402052	395055	387787	445458	467312	443337	493478	543630	558932	691221	724316	1.25979e+06	959311	1.00439e+06	921128	836058	544056	504294	574607	-	-
MWS20189	C16H12O6	[M+H]+	Tectorigenin	Isoflavones	929793	705563	779502	892255	980823	1.76217e+06	1.92652e+06	2.08829e+06	1.71048e+06	2.48377e+06	2.69147e+06	2.57484e+06	4.07628e+06	5.34745e+06	3.86249e+06	5.4433e+06	5.25446e+06	6.66178e+06	2.16922e+06	2.47278e+06	2.33544e+06	C10534	-
Lagp004545	C27H28O16	[M+H]+	5,2',5'-Trihydroxy-3,7,4'-trimethoxyflavone-2'-O-β-D-malonylglucoside	Flavones	1.09417e+06	881361	886099	906474	1.1174e+06	1.06734e+06	545286	641883	517574	506012	624529	576444	365169	445314	361810	313244	369947	329677	529135	602631	577090	-	-
mws0677	C12H14N2O2	[M+H]+	N-Acetyl-5-hydroxytryptamine	Plumerane	240771	218526	225352	223744	290180	289147	234731	262682	179677	239712	267933	234686	236685	249997	266610	287228	240806	329677	204578	214822	188475	C00978	ko00380,ko01100,ko01110
pmb0623	C28H32O16	[M+H]+	Chrysoeriol-6-C-glucoside-7-O-glucoside	Flavones	2.22845e+07	2.41447e+07	2.63374e+07	2.749e+07	3.26989e+07	3.05374e+07	4.33573e+07	3.6568e+07	3.54386e+07	3.95201e+07	4.59418e+07	3.6996e+07	3.20381e+07	3.12346e+07	2.52461e+07	4.34694e+07	3.48538e+07	4.54209e+07	3.50321e+07	3.13778e+07	3.12913e+07	-	-
MWSprf101	C16H16O5	[M+H]+	Columbianetin acetate	Coumarins	363066	421110	357588	371779	348104	394827	389368	365674	365542	377578	375195	368480	195745	192380	174133	158799	157462	150934	248635	240869	272814	-	-
Waxn001226	C19H24O13	[M-H]-	1-Caffeoyl-6-Erythrosyl-Beta-D-Glucose	Phenolic acids	88776.2	91750.8	94116.2	75428.6	83137.7	81957	293501	290861	222722	400803	283895	253312	658923	682309	718102	438862	551585	678547	277980	311605	312729	-	-
Lmwp102905	C15H17NO2	[M+H]+	2-Hydroxy-4-methoxy-3-(3'-methyl-2'-butenyl)-quinoline	Quinoline alkaloids	9943.21	11432.8	9587.23	6258.45	10512.6	6873.51	47384.8	39609.5	44711.6	16658.7	30544.5	21845.1	71394.6	78106.8	48995.7	41202.9	55964.9	57252.9	26989.6	30785.7	29270.8	-	-
Hmxp006586	C18H16O6	[M+H]+	5-Hydroxy-7,3',4'-trimethoxyflavone	Flavones	1.55472e+06	1.7363e+06	1.63778e+06	1.7958e+06	2.44692e+06	2.80852e+06	1.94108e+07	2.05775e+07	1.91062e+07	2.57559e+07	2.46733e+07	2.58465e+07	6.89174e+06	7.16306e+06	5.62504e+06	1.14358e+07	9.67453e+06	1.20384e+07	9.30285e+06	9.79616e+06	1.05948e+07	-	-
Zmjp004852	C23H24O13	[M+H]+	5,6,3',4'-Tetrahydroxy-3,7-dimethoxyflavone-6-O-glucoside	Flavones	6.95953e+07	8.12793e+07	7.98784e+07	8.34194e+07	8.22903e+07	8.61508e+07	1.63225e+07	1.72994e+07	1.64815e+07	1.83192e+07	1.57649e+07	1.97898e+07	8.34625e+06	7.37124e+06	8.47732e+06	1.06034e+07	1.1709e+07	1.02236e+07	3.37242e+07	3.81703e+07	3.75323e+07	-	-
pmn001371	C27H34O12	[M-H]-	Eucommin A	Lignans	789655	192692	219708	157201	163021	755039	452824	473541	491375	677420	673666	584290	407926	426951	473251	549506	654685	595930	679276	739011	649792	C10560	-
Hmtp000776	C8H9NO3	[M+H]+	4,5,6-Trihydroxy-2-cyclohexen-1-ylideneacetonitrile	Alkaloids	1.26506e+06	1.64069e+06	1.49365e+06	1.57968e+06	1.64166e+06	1.72894e+06	206714	192668	191986	321010	286140	306374	140896	150042	122918	146708	129290	148917	520263	593546	566747	-	-
HJN083	C26H34O11	[M-H]-	Lariciresinol-4'-O-glucoside	Lignans	1.81121e+06	1.71164e+06	1.73433e+06	1.01213e+06	1.34673e+06	996424	1.03585e+06	1.04284e+06	1.07923e+06	1.274e+06	1.16835e+06	919310	649224	733000	613623	822302	748109	788068	1.1893e+06	1.34934e+06	1.22984e+06	-	-
Wagp003516	C16H19NO3	[M+H]+	Ptelefoliarine	Alkaloids	1.0989e+06	1.16147e+06	768579	1.38901e+06	1.16405e+06	1.04776e+06	1.80506e+06	1.82207e+06	1.30278e+06	1.00113e+06	1.00055e+06	1.074e+06	797167	755483	645770	911106	880805	941356	952043	836188	919814	-	-
Rfmb056	C29H36O13	[M-H]-	Medioresinol-4'-O-(6'''-acetyl)glucoside	Lignans	69536.3	95021.4	88662.3	68538.4	84782.2	77459.7	204581	228986	227205	185403	327702	349950	255645	307442	274222	481823	326361	390165	195584	222708	204978	-	-
mws1608	C21H20O11	[M-H]-	Luteolin-6-C-glucoside (Isoorientin)	Flavones	3.02981e+06	4.20597e+06	4.80294e+06	7.92612e+06	1.24437e+07	9.49683e+06	3.92889e+06	4.30541e+06	5.22121e+06	5.00374e+06	4.08406e+06	2.84184e+06	1.4187e+06	1.30285e+06	979054	3.44086e+06	4.14269e+06	5.28093e+06	5.27657e+06	5.91095e+06	5.28403e+06	C01821	-
zjgp122320	C9H6O3	[M+H]+	6-hydroxycoumarin	Coumarins	5.90895e+06	6.56813e+06	6.23204e+06	7.37783e+06	7.14762e+06	8.02239e+06	605731	643276	567995	713871	689452	496444	85994.9	142547	177811	252570	224483	80963.7	1.75598e+06	2.00399e+06	1.92398e+06	-	-
Layp009023	C20H20O8	[M+H]+	6-Hydroxy-3',4',5,4',7-pentamethoxyflavone	Flavones	545369	572869	589981	689969	565190	944006	3.81604e+06	3.58043e+06	3.1897e+06	3.68512e+06	3.91548e+06	3.73677e+06	3.75133e+06	3.46885e+06	3.75595e+06	4.34557e+06	4.36861e+06	5.12177e+06	2.17778e+06	2.48922e+06	2.36431e+06	-	-
Hmmp002121	C23H16O11	[M+H]+	Isorhamnetin-3-O-gallate	Flavonols	13096.9	9536.91	18464.8	10665.9	11778.2	3962.08	8648.45	4972.97	8910.56	723.703	7991.84	7021.07	11787.8	3446.71	3396.79	6401.85	8772.91	3314.47	10935.8	9937.79	11332.9	-	-
mws1629	C15H22O9	[M-H]-	Aucubin	Sesquiterpenoids	39925.8	40698.6	40706.1	46803.6	47780.1	46236.7	103300	110386	94930.2	111842	98052.3	99437.3	83366.5	86809.7	77122.1	110767	69259.3	89794.6	81915.6	78525.3	71709.2	C09771	-
Wagp004984	C24H26O14	[M+H]+	Limocitrol 3-Glucoside	Flavones	2.2273e+07	2.28517e+07	2.67629e+07	2.07294e+07	1.92073e+07	2.1919e+07	4.43009e+06	5.29528e+06	4.10273e+06	5.3437e+06	5.94463e+06	6.70508e+06	3.67966e+06	3.14189e+06	3.47094e+06	5.10368e+06	4.44794e+06	4.76461e+06	8.68264e+06	9.93754e+06	9.35254e+06	-	-
Zmhp003514	C16H12O6	[M+H]+	6,7,8-Tetrahydroxy-5-methoxyflavone	Flavones	971106	778323	801015	935572	911474	2.03042e+06	1.90016e+06	1.83058e+06	1.84254e+06	2.63486e+06	2.61279e+06	3.05058e+06	4.54611e+06	4.73729e+06	4.02173e+06	5.17391e+06	4.96798e+06	6.05836e+06	2.08011e+06	2.32425e+06	2.35891e+06	-	-
Wagp005813	C25H28O12	[M+H]+	5-Hydroxy-7,8,2',3'-Tetramethoxyflavone 5-Glucoside	Flavones	3.80159e+07	4.62564e+07	3.98992e+07	4.97685e+07	4.82477e+07	4.95614e+07	2.01511e+07	1.9066e+07	2.02394e+07	1.7684e+07	2.25852e+07	2.26695e+07	1.37521e+07	1.17882e+07	1.27349e+07	1.7266e+07	1.86112e+07	1.8844e+07	2.19823e+07	2.51348e+07	2.40154e+07	-	-
Lmhn003223	C13H12O7	[M-H]-	Cinnamoyltartaric acid	Phenolic acids	296196	289075	320232	357466	515021	453151	464136	399388	391826	667499	604101	518636	332299	483645	380794	441698	366080	492310	303220	299922	338134	-	-
Wagp005741	C15H16O4	[M+H]+	Citrusal	Coumarins	279282	388593	206330	185591	102200	229514	222573	268023	178507	199666	182122	117483	72907.3	84545.1	93540.3	51438.2	55005.2	44944.7	145672	128547	131396	-	-
Cmzn005251	C21H22O10	[M-H]-	6-O-Caffeoylarbutin	Phenolic acids	1.4888e+06	1.57709e+06	1.35682e+06	1.52627e+06	1.42306e+06	1.27902e+06	892564	970763	880716	674165	672784	411701	85930.2	263724	222184	354030	280341	635326	912168	963794	841037	-	-
Hmcp002187	C23H24O13	[M+H]+	Limocitrin-3-O-galactoside	Flavonols	8.01235e+07	8.84525e+07	7.93624e+07	8.63983e+07	8.49096e+07	8.98906e+07	1.76202e+07	1.90842e+07	2.01697e+07	2.07116e+07	1.98679e+07	2.12307e+07	9.13634e+06	8.09209e+06	7.36464e+06	1.33008e+07	1.05057e+07	1.49968e+07	3.56644e+07	3.80462e+07	4.08753e+07	-	-
Lahp004989	C29H34O16	[M+H]+	3,7,3′-Tri-O-methylquercetin-4′-O-β-D-apiofuranosyl-(1→2)-O-β-d-glucopyranoside	Flavonols	4444.35	14408.1	10604.9	11870.9	20599.3	13689.6	29520	31207.3	37668.3	49915.6	36088.8	32710.6	13058.6	31607.5	34442.9	33117.2	51118.9	52245.9	32149.5	29672.2	28083	-	-
MWSHY0198	C19H18O6	[M+H]+	3',4',5,7-Tetramethoxyflavone; Luteolin Tetramethyl Ether	Flavones	1.9005e+06	2.05679e+06	2.10082e+06	2376905	2.24488e+06	2.72329e+06	3.0964e+06	3.09337e+06	2.69964e+06	3.39619e+06	3.41106e+06	3.36911e+06	3.08106e+06	2.62944e+06	2.76388e+06	2.84282e+06	2.61719e+06	2.59095e+06	1.99008e+06	2.22677e+06	2.26217e+06	-	-
Cmsp003083	C26H32O11	[M+H]+	Dehydrodiconiferyl alcohol-4-O-glucoside	Lignans	2.97168e+06	2.79295e+06	3.26266e+06	3.51005e+06	3.39465e+06	3.11342e+06	1.95809e+06	1.82687e+06	1.49325e+06	1.68387e+06	1.46761e+06	1.82934e+06	3.27467e+06	2.84925e+06	3.35413e+06	3.77235e+06	3.38541e+06	3.61479e+06	2.1071e+06	2.20289e+06	2.40912e+06	-	-
mws1290	C30H26O13	[M-H]-	Kaempferol-3-O-(6''-p-Coumaroyl)glucoside (Tiliroside)	Flavonols	5.4714e+07	4.82565e+07	5.13749e+07	4.52367e+07	4.79404e+07	3.57982e+07	5.50249e+07	5.21071e+07	5.55367e+07	4.0965e+07	4.94946e+07	4.52091e+07	4.83764e+07	5.48545e+07	5.736e+07	5.69256e+07	5.0757e+07	5.3224e+07	4.97462e+07	4.44061e+07	4.40954e+07	C17140	-
Lmmn006306	C18H30O3	[M-H]-	Machilusolide D	Lactones	3.69179e+06	3.54631e+06	3.76318e+06	2.41511e+06	2.37088e+06	2.16464e+06	3.27529e+06	4.34218e+06	3.14694e+06	2.98062e+06	2.49779e+06	2.76774e+06	3908093	4.09124e+06	3.49035e+06	1.98025e+06	2.14307e+06	2.39592e+06	2.6112e+06	2.27432e+06	2.44048e+06	-	-
pmb0494	C15H22N2O4	[M+H]+	Sinapoylputrescine	Phenolamine	443806	420899	413573	559229	622766	526536	809200	726158	769209	1.05666e+06	919453	873431	508044	518641	399956	505952	555788	654978	598836	555779	521838	-	-
pme1841	C5H14N2	[M+H]+	Cadaverine	Alkaloids	30677.5	29059.5	28260.5	28633.4	36330.7	38408.8	24361.5	24800.2	29418	19624.3	19154.4	19767	23621.3	33294.8	21088	29920.1	38427.5	36856.9	30368.4	27619.7	26604.5	C01672	ko00310,ko00470,ko00480,ko00960,ko01100,ko01110
pmp000240	C27H28O16	[M+H]+	Apigenin-6-C-(2''-glucuronyl)glucoside	Flavones	18513.2	47550.1	30974	38737.9	28931.7	27164.9	19544.5	15937.4	11472.9	15395.6	19236	12326.6	8647.19	12669.7	14119.2	14267.3	11432.5	8792.88	10574.3	11819	12066.2	-	-
mws0036	C28H34O15	[M-H]-	Hesperetin-7-O-rutinoside (Hesperidin)	Flavanones	8.67857e+07	7.78916e+07	8.41017e+07	8.24072e+07	8.97653e+07	8.95713e+07	9.85932e+07	9.12857e+07	9.67924e+07	1.01365e+08	1.06085e+08	9.59048e+07	1.03046e+08	9.09744e+07	1.07394e+08	9.78199e+07	1.02732e+08	1.00901e+08	9.1921e+07	1.04262e+08	93445186	C09755	-
HJN055	C21H24O10	[M-H]-	Dihydrocharcone-4'-O-glucoside	Chalcones	186087	245395	201841	231693	417907	343313	84642.3	113896	90746	106417	108011	66633.8	86861.9	157314	28626.4	77931.1	97972.8	84246.1	127170	143901	143868	-	-
Wagp004517	C25H28O12	[M+H]+	Retusin 7-O-Glucoside	Flavones	2.52325e+06	2.49103e+06	2.59395e+06	3.12502e+06	2.30069e+06	2.47679e+06	1.54123e+06	1.95448e+06	1.74462e+06	1.84302e+06	2.43054e+06	1.91987e+06	806597	901457	907625	1.42022e+06	1.50227e+06	1.35751e+06	1.43974e+06	1.65593e+06	1.55942e+06	-	-
pme1611	C21H22O10	[M-H]-	Isohemiphloin	Flavanones	982027	1.06801e+06	1.13535e+06	1.21211e+06	1.32363e+06	1.24589e+06	515834	618304	536681	563084	505447	461914	280058	352574	260530	388946	371806	403818	608458	612535	687433	-	-
Zmhn002574	C28H32O16	[M-H]-	Rhamnazin 3-Glucosyl-Arabinofuranoside	Flavonols	2.69945e+06	2.98595e+06	2.50411e+06	3.05534e+06	2.22382e+06	2.22008e+06	2.38011e+06	2.10613e+06	2.5093e+06	1.74632e+06	1.83738e+06	2.23606e+06	1.50528e+06	1.015e+06	1.37217e+06	2.1213e+06	2.44411e+06	2.24075e+06	2.19746e+06	2.06084e+06	2.3698e+06	-	-
pmp000179	C25H28O13	[M+H]+	Andrographidine F	Flavanones	2.29775e+07	2.32557e+07	2.32587e+07	2.24194e+07	1.82509e+07	2.30096e+07	1.18918e+07	1.22261e+07	1.13671e+07	1.5174e+07	1.19188e+07	1.59109e+07	6.77234e+06	5.85489e+06	5.64409e+06	6.55477e+06	6.25653e+06	8.26396e+06	1.08484e+07	1.19791e+07	1.04849e+07	-	-
Lmhp002501	C14H20N2O4	[M+H]+	N-Feruloylhydroxyputrescine	Phenolamine	643389	668456	685264	674411	715901	708333	503853	481563	464621	489588	551073	521617	282091	290126	221069	301662	269569	279664	427688	388839	373653	-	-
Zmxp003107	C27H30O16	[M+H]+	Luteolin-7,3'-di-O-glucoside	Flavones	20049	55242.6	67887.6	31823.2	70048.6	46007.3	74408.5	35912.8	33612.5	83013.5	33715.9	39320.5	804920	1.30041e+06	1.31076e+06	1.19226e+06	1.65064e+06	1.23002e+06	483855	545702	550307	-	-
pmp000236	C26H28O14	[M+H]+	Isovitexin-8-O-xyloside	Flavones	5.85308e+06	6.70655e+06	7.20507e+06	5.75876e+06	6.62453e+06	7.51211e+06	1.51462e+07	1.62584e+07	1.30238e+07	1.7848e+07	1.84535e+07	1.48673e+07	1.56651e+07	2.06974e+07	1.61302e+07	2.29272e+07	2.90992e+07	2.79126e+07	1.34171e+07	1.54472e+07	1.464e+07	-	-
Qmgp082708	C26H30O7	[M+H]+	Obacunone(ISO)	Ditepenoids	1.01234e+06	1.24938e+06	1.32849e+06	1.37214e+06	1.25537e+06	1.50671e+06	26568	26858.9	16225.4	14177	13504.2	11960.4	4131.3	7451.17	1393.7	3324.11	8026.94	4995.23	420452	483210	444153	-	-
Hmln002149	C29H36O15	[M-H]-	Acteoside; Verbascoside	Phenolic acids	94185	113439	100627	95806.6	63653.6	79507	65574.3	57083	63963.8	94490.4	85919.7	87112.8	28804.7	27617.8	34049.6	18818.4	47173.2	27336.5	75196.2	68140.9	78329.3	C10501	-
Zmnn004810	C25H32O7	[M-H]-	Ichangensin	Terpene	12593.3	10595	6948.6	8869.43	10098.2	19801.5	58899.1	75206.8	88075.6	75994.9	76019.2	61344.1	152510	98532.8	150277	121731	69092.7	121131	81469.3	80981.5	71669.5	-	-
Lmmn002260	C27H36O12	[M-H]-	5'-Methoxyisolariciresinol-9'-O-glucoside	Lignans	591260	518675	647489	624914	580696	612909	393454	416303	367303	299050	290461	257015	51472.9	141943	115572	173950	131335	116103	507797	465623	441825	-	-
pmp001245	C15H22NO4+	[M]+	Feruloylcholine	Phenolamine	28155.5	20562.6	22482.8	30394.8	23768.8	40478.5	16899.3	39942.4	25930.6	55713.9	49546.8	34195.6	8484.01	6231.27	4126.44	11971.1	12160.4	14784.9	18193.6	20475	20753	-	-
Hmhp009670	C18H31NO2	[M+H]+	Dihydrobungeanool	Alkaloids	155669	147094	189764	102863	92631.3	81664.9	363754	426662	363363	449577	451368	439199	210476	186733	200084	182927	146160	191205	200079	223668	229163	-	-
Hmmn007137	C15H14O3	[M-H]-	3,4'-Dihydroxy-5-methoxystilbene	Stilbene	47939.1	53480.8	54412.5	74676.7	72217.5	78497.8	84866.3	82971.2	74867	86832.7	82977.3	87518.4	3784.31	8195.91	4032.08	8855.46	20916.3	4841.46	51600	45948.6	45538.5	-	-
Lmmn003398	C23H22O12	[M-H]-	Kaempferol-3-O-(6''-O-acetyl)glucoside	Flavonols	18887	23450.2	24235.8	37107.8	69611.4	48122.7	23298.9	31655	31235	44477.5	14741.1	12343	6767.27	9575.86	8356.34	14792.5	10495.9	11546.1	27722.9	24052	26270.6	-	-
MWSmce041	C12H14O2	[M+H]+	Butylphthalide	Lactones	51934.9	62262.7	59480.9	58237.7	56511.5	57072.2	38790.7	50455	30122.9	49702	47703.3	47316.1	25591.6	20141.7	15156.9	26374.5	22167.3	24476.6	33774.1	38522.5	34613.9	C17854	-
mws0089	C21H20O11	[M-H]-	Kaempferol-7-O-glucoside	Flavonols	315007	367814	268166	186097	233056	154336	128026	105663	127244	100850	77708.4	33937.6	35314.5	47225.5	56610.7	121243	105038	76530	178337	201052	177909	-	-
Hmyn000254	C18H18O4	[M-H]-	Tababiphenyl C	Chromone	332332	394009	300790	400656	390138	398191	273502	337432	340293	313527	292040	360009	223518	254361	254391	326576	262457	321720	286572	270474	311474	-	-
Xmyp005599	C27H30O16	[M+H]+	Kaempferol-3-O-galactoside-4'-O-glucoside	Flavonols	251090	173611	193435	163494	274339	254175	317406	305772	358910	247486	288762	263347	202169	198724	349480	195690	290214	288567	245010	223731	213166	-	-
Wagp005905	C31H36O16	[M+H]+	Flindulatin 5-[6''-(3-Hydroxy-3-Methylglutaryl)Glucoside]	Flavones	1.63367e+07	1.40212e+07	1.70714e+07	1.91048e+07	1.83831e+07	2.29564e+07	9.90575e+06	1.02621e+07	1.00561e+07	1.33282e+07	1.21958e+07	1.25985e+07	3.30461e+06	3.69479e+06	3.54723e+06	4.20881e+06	3.48204e+06	4.14663e+06	8.8679e+06	1.0204e+07	9.33965e+06	-	-
HJAP090	C30H46O7	[M+H]+	3,7,15-Trihydroxy-11,23-dioxolanost-8-en-26-oic acid (Ganoderic Acid C2)	Triterpene	135411	230616	130012	158035	144837	163906	112111	103150	86786	111389	127767	104898	4996.59	6762.88	5835.3	7605.77	6815.97	8082.57	67600.5	69013.9	77068	-	-
Lmjp101406	C17H22O5	[M+H]+	7-Methoxy-8-(2'-ethoxy-3'-hydroxy-3'-methylbutyl)coumarin	Coumarins	97118.7	62344.9	88136.9	88835.2	89862.3	119083	102727	115438	80339.6	53434.9	74041.3	75966.1	105347	115562	94841.9	91353.3	96184.8	111020	83490.4	73276.6	82903.4	-	-
Lahp004593	C23H24O12	[M+H]+	Flavoyadorinin A	Flavonols	6.95317e+06	8.95242e+06	8.20283e+06	9.54366e+06	1.16309e+07	1.20152e+07	9.7482e+06	1.00109e+07	9.24831e+06	9.00016e+06	1.07818e+07	6.8245e+06	4.9497e+06	5.4042e+06	4.47956e+06	7.02354e+06	8.38127e+06	9.94938e+06	7.28189e+06	7.61479e+06	8.3685e+06	-	-
pmp000530	C26H30O11	[M+H]+	Phellodendroside	Flavanonols	201106	127015	209869	144439	178684	114386	245532	227626	161781	394452	468287	515383	87188.5	161616	175661	30396.9	42626.6	120498	270902	263395	301190	-	-
pmn001700	C30H48O3	[M-H]-	24,30-Dihydroxy-12(13)-ene-lupeol	Triterpene	102278	92048.8	103720	51479.1	113829	99137.7	91980.8	58076.7	89147.1	99837.3	105503	79868.8	82771.7	73071.4	92349.2	87989.3	89180.7	106864	100297	94058.8	86820.4	-	-
Lmhn003799	C24H22O12	[M-H]-	Feruloylferuloyltartaric acid	Phenolic acids	64158.2	66811.2	68713.8	67130.8	49243.8	59189.7	41193.3	48148.6	48116.3	49219.7	49761.1	38047.3	47539.4	44513.4	47260.2	27287.8	22544.9	22030.9	43513.4	49568.2	44276.3	-	-
Wbtn006721	C15H10O6	[M-H]-	6,8-dihydroxy-3-methyl-9-oxoxanthene-1-carboxylic acid	Ketone compounds	15780.8	9958.09	11947.7	13514.5	26409.5	41610.4	6321.72	8294.26	10852.7	6511.21	4249.39	5978.64	17150.2	21816.6	13072	21285.6	24776.1	35168.3	22174.6	19986.6	19358.1	-	-
Smnn002694	C19H28O11	[M-H]-	Osmanthuside H[2-(4-Hydroxyphenyl)ethyl-β-D-apiosyl-(1→6)-β-D-glucoside]	Phenolic acids	106028	116380	120318	108131	138278	138515	169269	155109	137789	189734	171795	117076	60159.6	88958.5	73969.2	98916.7	103101	123363	138976	144511	125390	-	-
Ymjm000152	C12H16O7	[M-H]-	p-Hydroxypheny-β-D-allopyranoside	Phenolic acids	20004.4	24156.2	18952.9	19643.6	25126.4	23542.3	28170.9	30030.1	26156.3	32720.4	29372.2	32994.5	34996.2	32210.8	35028.5	36186.3	37967.3	46015.8	27732.7	27110.5	24170.5	-	-
MW0132545	C15H10O5	[M-H]-	3,7,4'-Trihydroxyflavone	Flavones	90222.6	68584	73400.1	67564.5	75005.4	178824	22377.2	35692.8	35480	20777.9	15490.4	13549.9	11031	14477.9	8920.77	15850.6	24628.8	12601.5	42162.9	41864.4	36968.7	C10037	-
pmb2975	C23H26O11	[M-H]-	Hesperetin-3'-O-glucuronide	Flavanones	353367	464414	342648	346743	358242	283887	183151	182731	155442	142571	191943	106825	283855	295664	240428	391182	396118	493816	211899	188297	186430	-	-
Lmmp005689	C16H12O6	[M+H]+	Cajanin	Isoflavones	20656.4	12709	9143.32	26277.4	33684.2	66197.9	9928.61	14518.3	16174.6	21588.4	26392.2	7862.49	158573	227194	130429	225233	211259	278937	64210.6	71927.3	73808	C10203	-
mws1505	C17H16O4	[M-H]-	Phenethyl caffeate	Phenolic acids	37262.2	93059.2	19308.2	29212.4	73431.8	112564	93603.2	83013.7	68348.8	30912.6	11354.7	18379.1	123500	26853.2	29033.1	158531	143037	18962.8	51529.8	58893.7	58300.2	C10484	-
Lamp000484	C5H9NO2	[M+H]+	4-Methylazetidine-2-Carboxylic acid	Steroidal saponins	4.32708e+07	4.27616e+07	4.44999e+07	3.73172e+07	4.33368e+07	3.87499e+07	3.18369e+07	2.61135e+07	3.13407e+07	3.41676e+07	3.73427e+07	3.08544e+07	9.58687e+07	9.27964e+07	5.46976e+07	8.00388e+07	8.31515e+07	7.3929e+07	4.27367e+07	4.79437e+07	4.91129e+07	-	-
pmf0381	C26H28O14	[M-H]-	Vicenin-3	Flavones	399153	406163	412984	304056	411381	379313	653175	792160	935081	917381	1.0235e+06	877300	949751	980943	817304	1.39643e+06	1.62049e+06	1.931e+06	857758	744879	834647	-	-
MWSmce158	C10H20O	[M+H]+	(R)-Citronellol	Alcohol compounds	302909	406254	395511	328601	361299	440972	378056	330973	372111	486013	488439	487038	428576	449219	393504	383147	362063	455775	308083	342393	355876	-	-
Zamn006847	C12H20O4	[M-H]-	glycoric acid	Others	1.67027e+06	1.73639e+06	1.56211e+06	2.07524e+06	2.2999e+06	2.0876e+06	4.56409e+06	4.45665e+06	4.2366e+06	4.42155e+06	4.13907e+06	3.62019e+06	2.2376e+06	2.45839e+06	2.19232e+06	1.03268e+06	1.08252e+06	1.2367e+06	2.62187e+06	2.26936e+06	2.39699e+06	-	-
Lmtp003948	C22H24O12	[M+H]+	3',5',5,7-Tetrahydroxy-4'-methoxyflavanone-3'-O-glucoside	Flavones	77541.5	113767	117079	138597	148940	152135	109872	168659	99239.6	57584.8	110844	30313	252926	201745	168605	136391	143517	164567	101168	105736	116607	-	-
Wagp009556	C19H22O5	[M+H]+	7-[(3,3-dimethyloxiran-2-yl)methoxy]-8-(3-methyl-2-oxobutyl)chromen-2-one	Coumarins	27808.7	27064.3	35423.1	23644	29339.4	31858.4	29517.8	22887.9	28371.1	31532.8	27460.7	21547.7	20940.4	26863.5	33987.4	34736.9	23666.7	31297.6	27473.7	31823.9	29479.7	-	-
Wagp009407	C19H22O5	[M+H]+	7-[(3,3-dimethyloxiran-2-yl)methoxy]-8-[(3,3-dimethyloxiran-2-yl)methyl]chromen-2-one	Coumarins	27808.7	27064.3	35423.1	23644	29339.4	31858.4	29517.8	22887.9	28371.1	31532.8	27460.7	21547.7	20940.4	26863.5	33987.4	34736.9	23666.7	31297.6	27473.7	31823.9	29479.7	-	-
Lmgp000659	C8H9NO	[M+H]+	2-Phenylacetamide	Alkaloids	4.84698e+06	5.33322e+06	5.17844e+06	5.74315e+06	5.90147e+06	6.18358e+06	1.72938e+06	1.75619e+06	1.59974e+06	1.88357e+06	1.86576e+06	1.89814e+06	1.06614e+06	960396	1.05917e+06	1.05977e+06	1.05144e+06	1.07447e+06	2.16004e+06	2.44531e+06	2.47434e+06	C02505	ko00360,ko01100
Zmhn001905	C21H20O11	[M-H]-	HydroxyAloe-emodin-8-O-glucoside	Anthraquinone	197407	307007	251541	194017	280620	282395	107320	100232	134208	105592	116856	93970.9	52040.3	71945.8	51401	84597.3	121762	132013	206071	232002	203510	-	-
Zmcn003729	C26H32O12	[M-H]-	1-Hydroxypinoresinol-4'-O-Glucoside	Lignans	502983	786129	652301	574892	727257	762146	206119	222799	143961	225224	181573	126796	90679	69766.3	52502.9	21612.4	68999.1	25960	212245	218549	243580	-	-
Lmmp002080	C11H16N2O	[M+H]+	N-(4-Aminobutyl)benzamide	Alkaloids	65866.1	67718.8	67573.4	68217.1	82483.3	76875.6	130006	126051	146138	209513	190198	230752	176231	150778	129408	156373	137277	138861	131398	135260	117330	-	-
Hmlp013407	C15H26O	[M+H]+	β-Eudesmol	Sesquiterpenoids	2.99551e+06	2.65644e+06	2.75807e+06	2.24401e+06	2.70719e+06	2.64822e+06	2.75264e+06	2.48862e+06	2.48044e+06	2.43849e+06	2.86645e+06	2.42481e+06	2.64416e+06	2.68636e+06	2.42828e+06	2.66647e+06	2.52522e+06	2.39036e+06	3.06216e+06	2.67229e+06	3.02584e+06	C09664	-
Wagp005336	C30H34O18	[M+H]+	Limocitrol 5-[6''-(3-Hydroxy-3-Methylglutaryl)Glucoside]	Flavones	9.37006e+07	9.73691e+07	9.47895e+07	8.88099e+07	8.33875e+07	9.6044e+07	6.16531e+07	6.40769e+07	6.54354e+07	6.64934e+07	5.09149e+07	7.11396e+07	9.20319e+06	9.68031e+06	7.40909e+06	1.10037e+07	1.07467e+07	1.20027e+07	5.79131e+07	6.65891e+07	5.99286e+07	-	-
Zaln004057	C16H16O8	[M-H]-	4-caffeoylshikimic acid	Phenolic acids	469555	667890	583514	506252	612757	428140	75007.7	53490	69891.8	101917	67571.9	54587.5	550116	665819	498147	671799	729911	666926	364809	327344	378235	-	-
Zaln004082	C16H16O8	[M-H]-	3-O-caffeoylshikimic acid	Phenolic acids	469555	667890	583514	506252	612757	428140	75007.7	53490	69891.8	101917	67571.9	54587.5	550116	665819	498147	671799	729911	666926	364809	327344	378235	-	-
pmf0541	C16H16O5	[M-H]-	Shikonin	Quinones	21767.2	28141.3	26381.9	24956.1	23089.6	19324.8	29569.1	34982.9	32062.6	21105.5	28619.3	23357.5	28550.8	35521	31785.9	33225.1	36371.7	32063.3	25612.2	28826.2	29477.6	C17412	ko00130,ko01110
Lmlp002990	C27H30O15	[M+H]+	Isosaponarin(Isovitexin-4'-O-glucoside)	Flavones	1.54068e+06	1.99079e+06	2.19783e+06	1.20834e+06	1.08031e+06	1.43554e+06	4.39152e+06	3.98791e+06	4.37271e+06	4.89817e+06	4.55486e+06	4.49683e+06	4.07604e+06	4.85758e+06	4.1759e+06	6.57111e+06	7.62096e+06	8.15574e+06	4.36464e+06	3.76799e+06	4.00479e+06	-	-
Zmcn004206	C36H36O19	[M-H]-	kaempferol-3-caffeoyldiglucoside	Flavonols	436151	373418	345021	288918	374448	405661	816650	820306	754504	560022	593625	355852	623442	844026	1.00093e+06	922150	917410	975279	569264	555345	493940	-	-
Wagp001124	C18H26N2O6	[M+H]+	Bufotenine O-Glucoside	Plumerane	7.92952e+06	7.88951e+06	7.7478e+06	5.67421e+06	6.27952e+06	6.91924e+06	4.95079e+06	5.01341e+06	4.3836e+06	5.58534e+06	4.92946e+06	5.7667e+06	5.03943e+06	3.63374e+06	3.89992e+06	3.49404e+06	2.85606e+06	2.90883e+06	4.15889e+06	4.31059e+06	3.72789e+06	-	-
Lmmn002274	C26H34O11	[M-H]-	Isolariciresinol-9'-O-glucoside	Lignans	185486	205132	285973	206398	178193	193644	133099	103857	47302.3	71467.3	119669	116098	83078.9	78658.3	74133.5	89524.1	64662.9	86541.6	140458	123725	123872	-	-
pma0760	C25H24O15	[M+H]+	3'-O-Methyltricetin-7-O-(6''-malonyl)glucoside	Flavones	419456	416623	458977	672046	703890	671390	358130	428563	503833	532330	509541	486208	740488	959974	880812	1.72325e+06	1.85859e+06	2.62203e+06	756918	658106	743098	-	-
Lajp004590	C30H36O18	[M+H]+	Glucosyl-5,8,3'-trihydroxy-6,7,4'-trimethoxyflavone-8-O-β-D-glucoside	Flavones	182108	251416	226396	341762	253293	272906	334156	344148	303679	394521	306461	408416	357757	408617	311725	369783	298575	350510	218627	234691	253661	-	-
HJAP057	C17H14O6	[M+H]+	Dihydroxy-dimethoxyflavone	Flavones	2.03487e+06	2.57148e+06	2.67556e+06	2.59434e+06	3.90237e+06	3.78382e+06	1.76698e+07	1.79576e+07	1.5912e+07	1.87421e+07	1.90472e+07	1.96507e+07	1.88408e+07	2.09953e+07	1.97927e+07	2.41417e+07	2.03854e+07	2.5176e+07	1.24818e+07	1.4264e+07	1.26655e+07	-	-
mws0178	C16H18O9	[M-H]-	Chlorogenic acid (3-O-Caffeoylquinic acid)	Phenolic acids	6.92623e+06	9.85663e+06	8.38116e+06	1.00169e+07	1.1244e+07	1.04368e+07	895024	855426	877459	1.04432e+06	971434	764161	432660	464475	369637	1.02495e+06	975371	1.15438e+06	3.3934e+06	3.56337e+06	3.92482e+06	C00852	ko00940,ko00941,ko00945,ko01110
Wagp004279	C21H34O8	[M+H]+	Thomimarine B Glucoside	Sesquiterpenoids	23765.3	5343.84	4847.69	9	9	9	38327.6	92542.1	43947.2	71142.2	60944.8	42208	1.2849e+06	1.1613e+06	896865	863884	866586	658283	307436	356212	342368	-	-
Wagp006694	C27H32O14	[M+H]+	Gardenin 5-O-Glucoside	Flavones	3.51021e+06	3.74635e+06	3.64795e+06	4.28731e+06	4.71763e+06	4.50502e+06	3.0025e+06	3.50686e+06	3.04128e+06	3.37501e+06	3.52131e+06	3.67162e+06	2.76792e+06	3.00598e+06	2.9558e+06	3.22384e+06	4.11938e+06	3.87729e+06	3.1835e+06	3.46541e+06	3.70048e+06	-	-
Wmzn000627	C22H36O4	[M-H]-	Ajugalaevigatic acid	Ditepenoids	181773	203830	138874	195919	198504	148433	233070	150293	162122	206790	177298	161011	135652	114765	128247	120637	93428.8	164985	118212	126949	109175	-	-
MWSslk237	C22H22O11	[M+H]+	Hispidulin-7-O-glucoside(Homoplantaginin)	Flavones	1.28642e+06	1.97775e+06	1.68544e+06	2.63825e+06	4.38534e+06	3.76337e+06	2.30553e+06	2.27941e+06	2.71416e+06	3.8579e+06	3.46302e+06	2.49422e+06	4.88762e+06	5.92848e+06	6.09011e+06	1.12777e+07	1.25537e+07	1.17346e+07	3.30553e+06	3.29889e+06	3.7539e+06	C17762	-
Wbmp002361	[C20H20NO4]+	[M+H]+	Pseudocolumbamine	Alkaloids	1.6941e+06	1.77493e+06	1.91736e+06	2.03722e+06	1.99545e+06	2.20201e+06	1.52961e+06	1.62437e+06	1.54202e+06	1.61397e+06	1.62e+06	1.62454e+06	1.68877e+06	1.76429e+06	1.66338e+06	1.79552e+06	1.39459e+06	1.53596e+06	1.29248e+06	1.38388e+06	1.50235e+06	-	-
Wagp002074	C14H28O8	[M+H]+	3-(1-hydroxyethyl)-4-methylpentane-1,4-diol O-Glucoside	Others	9	9	9	9	9	9	314834	206421	282565	236510	255902	260324	596454	672437	486314	639144	519883	496972	360594	367386	318689	-	-
pmb2987	C24H24O11	[M-H]-	Acacetin-7-O-(6''-O-acetyl)glucoside	Flavones	104554	124950	114803	78943.1	129918	83503.2	400275	443352	415228	451454	543629	417998	432688	474573	442793	560872	764658	797950	406428	356383	358625	-	-
Lmsp011263	C18H16O6	[M+H]+	6-Hydroxy-5,7,4'-trimethoxyflavone	Flavones	5.11834e+06	5.32168e+06	5.18521e+06	6.50293e+06	6.48854e+06	7.00805e+06	8.72657e+06	8.72361e+06	7.83176e+06	8.32644e+06	8.61476e+06	8.79857e+06	9.50668e+06	9.74312e+06	8.80192e+06	8.13049e+06	8.02342e+06	8.14641e+06	6.37461e+06	7.40702e+06	6.79995e+06	C14985	-
Wafp003158	C16H24N4O3	[M+H]+	N-Feruloylhomoagmatine	Phenolamine	2.01012e+07	2.35912e+07	2.17041e+07	2.52742e+07	3.0594e+07	2.8558e+07	1.37699e+07	1.34436e+07	1.31796e+07	1.50243e+07	1.35718e+07	1.48172e+07	9.05498e+06	8.71435e+06	6.9342e+06	8.09043e+06	6.87424e+06	8.05968e+06	1.32764e+07	1.23939e+07	1.44103e+07	-	-
MWStz147	C9H13NO2	[M+H]+	Synephrine; 4-[1-Hydroxy-2-(methylamino)ethyl]phenol	Phenolamine	2.183e+08	2.04369e+08	1.80539e+08	1.95277e+08	215563227	2.13109e+08	1.56403e+08	1.62339e+08	1.40157e+08	1.78367e+08	1.65446e+08	1.7444e+08	112318044	1.19146e+08	1.20542e+08	1.14935e+08	1.12369e+08	1.14279e+08	1.25046e+08	1.34879e+08	1.45506e+08	C04548	-
Lacn006236	C17H22O10	[M-H]-	Malonyl salidroside	Phenolic acids	158916	143987	150923	134624	142602	159362	158112	148133	176012	167513	151919	83783.1	114329	111044	92021.8	139190	114715	131556	145303	124972	133471	-	-
mws0791	C28H34O14	[M-H]-	Poncirin (Isosakuranetin-7-O-neohesperidoside)	Flavanones	5.40906e+07	4.90344e+07	4.8225e+07	3.86165e+07	4.40418e+07	4.30247e+07	5.54244e+07	4.55765e+07	5.33377e+07	3.83486e+07	4.15249e+07	4.19718e+07	5.81308e+07	5.25568e+07	6.13929e+07	5.1344e+07	4.86793e+07	5.15935e+07	5.62818e+07	5.15304e+07	4.83959e+07	C09830	-
Lmjp101205	C16H18O4	[M+H]+	8-Isopentenyllimettin	Coumarins	84053	89141.5	79223.1	68218.7	50803.9	56902.7	52696.7	52233.3	44187.4	47351.5	44931.2	52063	38386.8	38285.7	37175.3	30109.4	25354	38735.2	51875.6	45982.3	45234.3	-	-
Wagp002617	C15H17NO7	[M+H]+	D-Glucosyl Indole-3-Carboxylate	Plumerane	819932	906914	664778	635847	513801	637351	4.62882e+06	4.76395e+06	4.79214e+06	2.78626e+06	3.02174e+06	2.34486e+06	6.92687e+06	7.32878e+06	6.86652e+06	4.88245e+06	5.21549e+06	6.26145e+06	2.74916e+06	3.10051e+06	3.18399e+06	-	-
Yshs000041	C26H36O7	[M-H]-	Vibsanin J	Ditepenoids	43695.1	50292.5	42650	33170.9	34694	29964.9	32097.3	31723.5	27215.1	26097.3	28568	26626.2	32838.6	29981.3	29107.9	17173.1	19126.6	19717.1	26698.2	29973	26023	-	-
Smhp103736	C26H28O15	[M+H]+	isocarlinoside	Flavones	624106	767671	1.05061e+06	2.39813e+06	3.07347e+06	3.30077e+06	2.34515e+06	2.42368e+06	3.31418e+06	3.685e+06	4.05649e+06	3.26194e+06	1.67976e+06	1.13516e+06	1.06455e+06	2.20828e+06	3.34936e+06	4.54523e+06	2.29697e+06	2.25651e+06	1.98921e+06	-	-
MWS2099	C8H8O2	[M+H]+	4-Methylbenzoic acid	Phenolic acids	70440.5	101952	84094.8	87633.2	93184	79099.4	96114.1	74741.2	67010	82170.9	63191.3	86963.1	111012	82387.5	90328.5	111069	108883	139908	89683.9	77840.1	88609.2	C01454	ko01100
pmb0508	C14H20N4O2	[M+H]+	p-Coumaroylagmatine	Phenolamine	266449	304282	228558	387686	534250	331204	232127	250623	266646	244421	236087	288642	134195	110326	104912	198427	176308	174250	241309	210507	213210	C04498	ko00330,ko01100
pmn001423	C19H30O8	[M-H]-	Roseoside	Ketone compounds	946069	1.01266e+06	1.00362e+06	947606	989193	1.11685e+06	3.08941e+06	3.61242e+06	2.32197e+06	3.27363e+06	3.6431e+06	1.75038e+06	1.47851e+07	1.39563e+07	1.35298e+07	1.33602e+07	1.47014e+07	1.4136e+07	6.75645e+06	7.68811e+06	7.79785e+06	-	-
Hmcn002743	C22H26O8	[M-H]-	Lirioresinol A	Lignans	5577.84	10128.1	8934.07	8893.56	6198.02	7498.26	12585.4	13480.7	15041.8	19070.3	13401.2	6293.03	105374	157072	105340	82441.9	98431.8	108152	26629	22887	24214.2	-	-
Lmmp003091	C27H30O16	[M+H]+	Quercetin-3-O-(4''-O-glucosyl)rhamnoside	Flavonols	1.00486e+07	1.82001e+07	1.91465e+07	2.71417e+07	3.52967e+07	3.39378e+07	8.63036e+06	8.92697e+06	1.18961e+07	1.17919e+07	1.16181e+07	1.0095e+07	6336105	5.85912e+06	4.76682e+06	8.0159e+06	8.40045e+06	8.60319e+06	1.27262e+07	1.36567e+07	1.16962e+07	C17563	-
Cmmn012461	C20H28O2	[M-H]-	Dehydroabietic acid	Ditepenoids	462679	481429	475471	436030	385999	474047	445145	436842	432854	411344	356598	527923	388933	387714	355722	383878	409369	408951	419415	365330	418665	C12078	-
pme1738	C7H9N2O	[M+H]+	3-Carbamyl-1-methylpyridinium;(1-Methylnicotinamide)	Pyridine alkaloids	3.11369e+06	3.86343e+06	3.62071e+06	4.46303e+06	4.25658e+06	4.34443e+06	1.15229e+06	1.09592e+06	1.19856e+06	1.31649e+06	1.4022e+06	1.27647e+06	647513	765920	797818	780541	778496	740154	2.02179e+06	2.32806e+06	2.30941e+06	C02918	ko00760,ko01100
pmb0069	C7H7NO	[M+H]+	Benzamide	Phenolic acids	137141	83639.6	108474	140736	163662	315494	7327.34	7504.12	10726.3	11154	11768.3	11788.2	12869.8	10984.2	5071.05	11563.1	8743.39	12205.3	47864.5	54024.9	55536	C09815	-
Lmmp001410	C13H20N2O3	[M+H]+	Dihydrocaffeoylputrescine	Phenolamine	68183.5	72968.6	64255.7	69995.1	92293.2	89080.1	29822.5	25342.5	31656.3	34822.2	28538.4	30571.2	19912.9	18912.5	17680.7	20866.3	23493.4	25358.3	41839.4	35991	40486	-	-
Zmlp003063	C33H40O19	[M+H]+	Luteolin-7-O-(2''-O-rhamnosyl)rutinoside	Flavones	2.87851e+06	2.82774e+06	2.64895e+06	1.87862e+06	1.96983e+06	1.76353e+06	5.76374e+06	5.4473e+06	5.09415e+06	5.00524e+06	5.19013e+06	4.71251e+06	8.88409e+06	1.08969e+07	8.93184e+06	8.45787e+06	8788427	8.14591e+06	5.21602e+06	6.06595e+06	5.86205e+06	-	-
pme2960	C15H12O5	[M+H]+	Naringenin chalcone; 2',4,4',6'-Tetrahydroxychalcone	Chalcones	1.96637e+06	1.53167e+06	1.55677e+06	1.64002e+06	1.35508e+06	2.0333e+06	264371	283221	300564	113992	111914	139278	72201.4	80433.8	47645.7	96858.7	102649	75618.8	544528	635977	601217	C06561	ko00941,ko01100,ko01110
Wagp005934	C26H30O13	[M+H]+	Hydroxyauranetin 5-O-Glucoside	Flavones	4.89898e+06	5.86443e+06	5.45276e+06	6.29037e+06	6.15859e+06	7.47612e+06	1.90855e+06	3.96875e+06	1.53663e+06	4.76875e+06	4.61905e+06	2.50763e+06	3.32816e+06	2.38463e+06	1.88277e+06	2.23683e+06	4.01362e+06	3.93269e+06	3.78069e+06	4.18051e+06	3.59363e+06	-	-
Lmyp004084	C10H16O	[M+H]+	Perillyl alcohol	Monoterpenoids	670969	986315	969981	838515	887198	1.11878e+06	885892	712664	830398	831495	634246	812363	1.38128e+06	1.24624e+06	1.72374e+06	632028	526519	702205	689347	759315	805668	C22272	-
Zmjp006451	C25H28O13	[M+H]+	Chrysosplenoside B	Flavones	2.3378e+06	2.40512e+06	2.33104e+06	2.5166e+06	2.8513e+06	2.89882e+06	3.03089e+06	2.72061e+06	2.62013e+06	3.12451e+06	3.12063e+06	3.27902e+06	2.69205e+06	2.28357e+06	2.62302e+06	2.70481e+06	3.07305e+06	2.92571e+06	2.23192e+06	2.56252e+06	2.25859e+06	-	-
Wagp003033	C16H24N2O3	[M+H]+	N-trans-Feruloyl-1,6-Hexanediamine	Phenolamine	1.13248e+06	1.14685e+06	1.06189e+06	991922	1.02939e+06	1.04533e+06	916592	973104	824595	951174	934000	981335	661988	643108	658843	529586	461690	497996	752013	660205	657133	-	-
Lmrn003000	C9H10O3	[M-H]-	2-Hydroxy-3-phenylpropanoic acid	Phenolic acids	264721	337614	359926	331433	369229	330790	67980.4	77867.9	70642.1	98632.1	62315.3	72955.1	54489.8	45645.2	52416.9	59899.9	85212.8	88641.2	171136	154983	146927	C05607	ko00360,ko00960,ko01100,ko01110
Lmmp002483	C27H28O19	[M+H]+	Gossypetin-3-O-glucuronide-8-O-glucoside	Flavonols	673522	738766	818528	513716	549258	607585	394945	332604	333861	337511	369852	423084	416267	422003	378788	287810	427571	410476	408195	352289	364815	-	-
Lmzp003694	C26H32O8	[M+H]+	Obacunoic acid	Triterpene	3.2086e+06	2.95575e+06	3.48666e+06	2.77052e+06	2.85282e+06	3.10836e+06	1.28806e+06	1.43199e+06	1.09092e+06	571917	679699	872887	180265	75996.7	119456	24076.7	37313.6	42713.3	1.24626e+06	1.38616e+06	1.45559e+06	-	-
pmb3068	C16H18O8	[M-H]-	1-O-p-Coumaroylquinic acid	Phenolic acids	1.19185e+06	1.61587e+06	1.49844e+06	1.58863e+06	2.09423e+06	1.70211e+06	537018	585714	721574	663951	724679	592487	354161	377557	349198	548299	520307	626061	714291	815618	713877	-	-
pmb3142	C13H16O8	[M-H]-	Salicylic acid-2-O-glucoside	Phenolic acids	4.32095e+06	6.08138e+06	6.22885e+06	4.92666e+06	7.02229e+06	4.85346e+06	8.0335e+06	7.70523e+06	7.01478e+06	6.71456e+06	7.45132e+06	8.802e+06	2.63384e+06	2.38849e+06	2.65644e+06	4.31761e+06	3.70937e+06	4.03011e+06	4.78079e+06	5.44085e+06	5.53895e+06	-	-
Zmdn006929	C15H12O4	[M-H]-	Aloe-Emodin-9-Anthrone	Anthraquinone	74975.9	113391	129477	180996	609639	1.03388e+06	859022	910621	66161.5	23633.2	19960.5	42755.3	64331.7	27983	110399	59509.4	439806	18302.4	242420	207767	220137	C16760	-
HJAP058	C19H20O6	[M+H]+	5,6,7,4'-Tetramethoxyflavanone	Flavanones	7.06776e+06	7.37102e+06	7.43734e+06	7.92593e+06	7.20998e+06	8.35724e+06	9.16521e+06	9.33397e+06	8.93166e+06	9.8412e+06	9.90746e+06	9.368e+06	9.50395e+06	8.53215e+06	8.17196e+06	8.57099e+06	7.66845e+06	8.16355e+06	6.53591e+06	7.50145e+06	7.52864e+06	C15118	-
Lmmp002995	C30H32O20	[M+H]+	Quercetin-7-O-(2''-malonyl)glucosyl-5-O-glucoside	Flavonols	70079.3	82017.3	82514.4	113846	70679.1	112768	167951	231238	186770	152445	208319	225904	136485	151171	168171	191857	176566	147720	263912	309028	289745	-	-
Wagp006445	C43H54O27	[M+H]+	Gardenin E 5-Di-[(3-Hydroxy-3-Methylglutaryl)Glucoside]	Flavones	1.58472e+06	1.39284e+06	1.51135e+06	242334	937680	452871	1.09274e+06	1.57295e+06	1.44565e+06	1.14157e+06	1.16035e+06	1.70851e+06	448470	678357	565983	780439	764737	734892	1.07614e+06	1.20822e+06	1.04287e+06	-	-
Lhxp102721	C21H24O11	[M+H]+	Curculigoside B	Tannin	133710	186609	220154	203171	191103	171709	292855	346505	210519	300001	307973	261729	114112	126300	124577	64854.8	87404	102017	171416	163042	189991	-	-
Hmmn003584	C33H40O19	[M-H]-	Luteolin-7-O-rutinoside-5-O-rhamnoside	Flavones	28663.8	36952.8	20435.8	6996.5	6919.84	5666.92	31160.1	33682.2	33845.4	26419.7	10332.8	12560.7	10924.5	14789.3	11557.7	12409.3	13196	13920	23441.9	24632.7	21060.7	-	-
pmb2997	C34H40O22	[M-H]-	Chrysoeriol-7-O-Sophoroside-5-O-glucuronide	Flavones	18789	11503	10366.6	13169.2	14717.4	5883.5	13510.6	19166.7	13674.5	33909.1	22493.9	15199.5	5713.06	6513.94	14061.3	6692.77	13909.1	8376.39	13674.4	12254.4	11763.8	-	-
pmb0764	C6H9NOS	[M+H]+	4-Methyl-5-thiazoleethanol	Others	78040.7	62222.9	65285.7	78016.6	87238.1	129616	25072.9	36074.2	36525.7	32233.9	31106.3	35351.4	50387.7	56946.1	35574.4	35634	34546.2	42500.3	44373.7	51992.7	48317.2	C04294	ko00730,ko01100,ko01240
MWStz070	C9H11NO3	[M+H]+	N-(2-Hydroxy-4-methoxyphenyl)acetamide	Phenolamine	6.54599e+07	6.31352e+07	6.00912e+07	6.32694e+07	6.62598e+07	6.80508e+07	1.47528e+07	1.53474e+07	1.3162e+07	1.7976e+07	1.82512e+07	1.97035e+07	8.12629e+06	7.29635e+06	7.96116e+06	7.11794e+06	6.23369e+06	7.11463e+06	3.10314e+07	3.56978e+07	3.57151e+07	-	-
Wasn002902	C15H16O10	[M-H]-	O-p-Coumaroylgalactaric acid	Phenolic acids	3.38842e+07	3.20042e+07	3.17407e+07	3.32471e+07	3.43065e+07	3.68918e+07	2.44115e+07	2.00999e+07	2.10913e+07	2.37352e+07	2.12299e+07	1.596e+07	3.56189e+07	2.83591e+07	3.23452e+07	2.67844e+07	2.86062e+07	2.74237e+07	2.65349e+07	2.34811e+07	2.73566e+07	-	-
Wagp007144	C15H13NO5	[M+H]+	Grandisine III	Alkaloids	1797.73	4408.89	6765.89	12256	5607.42	2375.27	17251	26655.8	23535.5	9319.59	16289.9	12980.5	242591	263693	192279	177135	185238	200079	64097.6	61646.7	54874.6	-	-
pmn001375	C26H32O12	[M-H]-	1-Hydroxypinoresinol-1-O-Glucoside	Lignans	1.58577e+06	2.16485e+06	1.23086e+06	1.60696e+06	1.65279e+06	2.11218e+06	162880	177168	206762	193855	207264	144428	188211	141351	140020	46009.9	88242.2	107439	595093	675451	585946	-	-
pmn001681	C10H14O2	[M-H]-	1-(4-Methoxyphenyl)-1-propanol	Phenolic acids	397520	551515	390050	333473	493667	436265	438971	541215	314273	378739	447155	316446	405472	468754	394301	504706	311301	356245	415405	356168	374003	-	-
Zmcp102703	C26H32O11	[M+H]+	saikolignanoside D	Lignans	3.34752e+06	2.98571e+06	3.34849e+06	3.4102e+06	3.93631e+06	3.02043e+06	1.96828e+06	1.93149e+06	1.57125e+06	1.74054e+06	1.65053e+06	1.79042e+06	3.21919e+06	3.37733e+06	3.14936e+06	4.02896e+06	3.35916e+06	3.78951e+06	2.16674e+06	2.54159e+06	2.3481e+06	-	-
Zmhp005139	C25H24O15	[M+H]+	Tamarixetin-3-O-(6''-malonyl)glucoside	Flavonols	311209	406175	356770	663892	840223	659247	339730	355460	326333	482055	577324	386580	666150	798013	801178	1.47923e+06	1.62648e+06	2.17286e+06	647899	720986	759306	-	-
Hmgp001916	C29H34O18	[M+H]+	3,3',5,7-Tetrahydroxy-4',6-Dimethoxyflavone-7-O-Gentiobioside; (Laciniatin-7-O-Gentiobioside)	Flavonols	4.60533e+06	5.84636e+06	4.31549e+06	8.72461e+06	8.14923e+06	7.57884e+06	4.67644e+06	4.67997e+06	4.71436e+06	5.51824e+06	5.54671e+06	6.00141e+06	4.01324e+06	3.37423e+06	3.67856e+06	3.26537e+06	3.11294e+06	2.90759e+06	4.11021e+06	3.50342e+06	3.86742e+06	-	-
Wagp009817	C24H22O9	[M+H]+	9,10-dimethoxy-5-(3,4,5-trimethoxyphenyl)furo[3',4':6,7]naphtho[2,3-d][1,3]dioxol-6(8H)-one	Lignans	4.57535e+06	4.51518e+06	4.39726e+06	4.57221e+06	4.03566e+06	4.78147e+06	7.01612e+06	5.72262e+06	6.83877e+06	7.13537e+06	7.09914e+06	7.39118e+06	6.42569e+06	5.91979e+06	6.20112e+06	7.27378e+06	6.54143e+06	7.14759e+06	4.75135e+06	5.2826e+06	5.57132e+06	-	-
Jmbp005971	C20H20O9	[M+H]+	Gardenin C	Flavones	3.51713e+07	3.57884e+07	38200805	3.95632e+07	3.95502e+07	4.40843e+07	4.07881e+07	4.19563e+07	4.2228e+07	4.50692e+07	4.36995e+07	4.33904e+07	3.83113e+07	3.75873e+07	3.7016e+07	3.87874e+07	3.79069e+07	4.01192e+07	3.26196e+07	3.78097e+07	3.73678e+07	-	-
Xmbp007290	C30H26O13	[M+H]+	Castanoside A[Kaempferol-3-O-(6''-p-coumaroyl)mannoside]	Flavonols	1.12414e+06	955421	955723	909897	982081	834853	948611	857235	1.12458e+06	604076	674337	657326	1.01841e+06	1.07002e+06	1.03383e+06	1.15077e+06	1.00026e+06	933174	844898	948860	989214	-	-
pmp001244	C14H20NO4+	[M]+	Caffeoylcholine	Phenolamine	242901	214788	227247	254183	282276	283069	143547	147874	164349	203686	164290	167298	106296	91671.4	81858.3	102134	91002.5	101772	166031	153708	141327	-	-
Lajp005361	C26H30O13	[M+H]+	5-hydroxy-6,7,8,3',4'-pentamethoxyflavone glucoside	Flavones	2.95283e+06	4.23695e+06	3.61219e+06	3.71843e+06	2.79487e+06	3.22547e+06	1.39679e+06	2.77004e+06	1.52032e+06	1.41006e+06	1.23778e+06	1.77203e+06	1.06664e+06	2.98266e+06	1.28246e+06	1.59617e+06	2.3103e+06	2.92833e+06	1.95603e+06	2.08297e+06	2.29222e+06	-	-
Yacn003968	C11H13NO3	[M-H]-	Cantleyine	Alkaloids	3.8603e+06	4.00561e+06	3.84738e+06	3.91265e+06	4.14628e+06	4.09977e+06	4.02272e+06	5.30686e+06	4.01776e+06	4.60767e+06	4.73671e+06	5.18298e+06	3.27618e+06	3.02164e+06	3.80931e+06	4.83822e+06	3.72333e+06	4.65193e+06	3.12186e+06	3.53688e+06	3.05592e+06	C09933	-
Lmsn003111	C15H18O8	[M-H]-	1-O-p-Coumaroyl-β-D-glucose	Phenolic acids	611253	627492	729543	560133	880232	579598	1.92999e+06	1.68061e+06	1.28242e+06	1.42868e+06	1.43682e+06	1.09925e+06	8.20515e+06	8.39515e+06	9.07505e+06	8.2063e+06	6.98205e+06	8.93785e+06	2.88473e+06	2.45358e+06	2.6879e+06	C16827	-
Lmsn000363	C16H22O7	[M-H]-	Raspberryketone glucoside	Phenolic acids	3.14114e+06	2.82612e+06	2.86931e+06	3.30074e+06	3.23557e+06	3.40143e+06	3.02078e+06	2.44791e+06	2.89595e+06	3.01543e+06	2.93168e+06	2.50295e+06	3.75923e+06	4.15598e+06	3.67537e+06	2.55634e+06	3.30668e+06	1.91732e+06	3.45062e+06	3.87631e+06	4.04422e+06	-	-
Lmbn014696	C20H30O2	[M-H]-	Pimaric acid	Ditepenoids	73546	100334	46611.6	52252.1	43736.5	78811.6	62164.5	57570.2	46038.9	57047.5	44394.4	62497.4	68289.9	82927.6	75524.1	103560	90087	89331.3	64451.1	63485.7	55442.3	C09159	-
Zaxn006988	C20H30O2	[M-H]-	Isopimaric acid	Ditepenoids	73546	100334	46611.6	52252.1	43736.5	78811.6	62164.5	57570.2	46038.9	57047.5	44394.4	62497.4	68289.9	82927.6	75524.1	103560	90087	89331.3	64451.1	63485.7	55442.3	-	-
Wagp009074	C18H16O7	[M+H]+	Santin	Flavones	7.40256e+06	7.82596e+06	7.46809e+06	8.06119e+06	7.09562e+06	8.30656e+06	9.37618e+06	9.01271e+06	8.83485e+06	9.37133e+06	9.741e+06	1.02962e+07	8.85413e+06	8.65711e+06	8.81281e+06	8.68134e+06	8.03671e+06	8.46817e+06	6.63999e+06	7.79061e+06	7.45052e+06	-	-
Labn004865	C21H22O10	[M-H]-	Hydroxy isoliquiritigenin glucoside	Chalcones	2.65929e+07	2.76209e+07	2.43168e+07	3.14406e+07	3.44866e+07	2.40117e+07	6.46777e+06	7.62383e+06	8.85242e+06	4.9207e+06	6.28585e+06	3.05284e+06	1.98484e+06	2.06543e+06	1.89536e+06	7.22321e+06	6.88548e+06	4.81717e+06	1.40132e+07	1.65026e+07	1.54389e+07	-	-
Lagp004342	C24H26O13	[M+H]+	5,2',5'-Trihydroxy-3,7,4'-trimethoxyflavone-2'-O-β-D-glucoside	Flavones	4.95429e+06	3.67918e+06	5.42972e+06	4.80043e+06	5.73332e+06	5.65794e+06	3.77637e+06	3.18828e+06	3.23536e+06	3.63114e+06	3.56826e+06	4.1529e+06	4.03056e+06	3.78071e+06	4.03204e+06	4.87984e+06	4.86929e+06	5.03358e+06	4.05864e+06	4.67677e+06	4.08842e+06	-	-
Zmjp006741	C25H28O13	[M+H]+	Chrysosplenoside E	Flavones	1.15289e+06	1.332e+06	1.22913e+06	1.4797e+06	1.71897e+06	1.72957e+06	920174	826874	1.01173e+06	897094	923710	1.02572e+06	975353	1.12728e+06	1.23164e+06	1.01119e+06	1.07908e+06	1.24067e+06	1.25059e+06	1.06316e+06	1.18728e+06	-	-
mws1659	C15H10O5	[M-H]-	Emodin	Anthraquinone	2137.01	3904.52	3224.21	3507.01	3510.42	3366.73	3243.03	2147.34	4012.25	9	9	9	14285.5	7730.69	8931.65	4322.62	4281.99	4069.16	3790.44	4465.6	4165.65	C10343	-
Wagp008829	C13H13NO	[M+H]+	3-(3-Methyl-2-Butenoyl)-1H-Indole	Plumerane	13428.8	4003.85	20412.2	12968.3	5993.48	14868.1	14024.6	12232.3	19076.7	7098.94	7548.35	12231.5	183235	322352	212992	144096	144653	213783	60677.3	69805.1	60877.6	-	-
Lmgp004217	C28H32O15	[M+H]+	Diosmetin-8-C-(2''-O-rhamnosyl)glucoside	Flavones	578890	803061	663444	860111	992943	1.1992e+06	918995	1.01962e+06	1.03351e+06	1.55092e+06	1.28268e+06	1.41086e+06	596926	599964	494431	1.07649e+06	1.29797e+06	1.37775e+06	1.11344e+06	945032	1.04686e+06	-	-
Wagp003126	C22H28O13	[M+H]+	Haploperoside	Coumarins	519727	745467	586267	372870	392405	441063	420126	463491	414875	407506	369228	467613	376307	346570	351330	283422	223894	255155	320582	364941	375125	-	-
pme2433	C4H11NO2	[M+H]+	Diethanolamine	Alkaloids	79126.8	307759	100192	362596	72962.4	85170.7	560689	529926	624807	432298	453148	442218	90752	88950.1	91788.6	11815.5	22692.7	22400.2	333956	382453	389538	C06772	ko00564
Wagp008361	C16H18O5	[M+H]+	Isosibiricin	Coumarins	141698	152735	126723	104190	73786.3	105979	94185.7	88386.4	90624.7	101697	78521.4	101216	63624.4	73011.2	88685.2	31227.2	39380.4	34708.2	70371.5	82901.9	76050.1	-	-
Wagp011022	C21H24O8	[M+H]+	6'-Hydroxy-2,4,2',3',4',5'-Hexamethoxychalcone	Chalcones	1.11928e+06	1.0902e+06	1.02397e+06	1.13564e+06	1.28398e+06	1.42478e+06	2.14571e+06	2.58307e+06	2.01458e+06	2.33005e+06	2.6261e+06	2.37615e+06	2.01805e+06	2.13865e+06	1.95031e+06	2.69864e+06	2.72825e+06	2.85466e+06	1.58707e+06	1.85126e+06	1.81764e+06	-	-
Zbjn002472	C37H44O21	[M-H]-	Caffeoylquinic acid-glucose-rhamnose-caffeoyl	Phenolic acids	1.62256e+07	1.53391e+07	1.52283e+07	1.29021e+07	1.33077e+07	1.5003e+07	757022	641437	765149	566886	598800	466799	416261	433497	267460	317583	259586	481131	5.02934e+06	5.29363e+06	4.49678e+06	-	-
Lmzp004885	C17H14O7	[M+H]+	Tricin (5,7,4'-Trihydroxy-3',5'-dimethoxyflavone)	Flavones	14360	17161.1	17668.5	15124	25975.4	27751.4	251610	214315	234775	299443	277745	363988	77829.3	93865.6	71859.7	148937	138217	172206	104722	118159	123028	C10193	-
Wagp006776	C14H11NO5	[M+H]+	1,3,5-Trihydroxy-4-methoxy-10h-acridin-9-one	Alkaloids	2423.46	5775.63	8331.5	6405.97	4098.8	817.695	77115.2	97349.6	80326.7	43302.6	43567.5	17456.7	1.32852e+06	1.43212e+06	1.17155e+06	699895	846339	796757	110905	94849.4	98779	-	-
Wagp009674	C19H20O7	[M+H]+	3',6'-Dihydroxy-3,4,2',4'-Tetramethoxychalcone	Chalcones	1.46444e+06	1.68059e+06	1.74686e+06	2.04053e+06	2.20481e+06	2.30102e+06	4.01516e+06	4.19112e+06	3.61697e+06	4.02779e+06	4.19189e+06	3.90388e+06	3.02911e+06	2.76385e+06	2.43034e+06	3.424e+06	3.35981e+06	3.59445e+06	2.29573e+06	2.70398e+06	2.5735e+06	-	-
Lmnp003184	C23H24O11	[M+H]+	Cirsimaritin-8-C-glucoside	Flavones	87384.4	42732	112142	127382	103037	103673	170133	162640	150601	136363	167555	181430	110629	108652	106197	151719	149766	130910	118878	139449	135208	-	-
Lmcp007265	C20H20O8	[M+H]+	3'-Demethylnobiletin	Flavones	7.12075e+06	9.40651e+06	9.43832e+06	1.22234e+07	1.31917e+07	1.54942e+07	2.15889e+07	2.0914e+07	2.15132e+07	3.19189e+07	3.00341e+07	3.18374e+07	1.57848e+07	1.38571e+07	1.27252e+07	2.16586e+07	1.96604e+07	2.36461e+07	1.4237e+07	1.66762e+07	1.62443e+07	-	-
Lmxn007456	C18H16O8	[M-H]-	Acerosin	Flavones	268461	256488	278008	236649	272223	262246	383385	375851	333354	404211	399242	254048	223234	173574	184933	391223	322629	377144	315157	367598	362249	C09982	-
Lahp002857	C30H26O13	[M+H]+	(-)-Epicatechin-(4β->8)-(-)-epigallocatechin	Flavanols	1.76804e+07	1.90692e+07	1.69675e+07	1.65615e+07	2.00535e+07	16901262	2.12725e+07	1.93524e+07	1.92735e+07	1.98178e+07	1.94782e+07	1.51642e+07	1.79231e+07	1.75756e+07	1.57272e+07	2.07769e+07	2.12131e+07	2.00146e+07	1.90654e+07	1.88595e+07	1.63668e+07	-	-
pmp000579	C22H22O11	[M+H]+	Diosmetin-7-O-galactoside	Flavones	1.44237e+06	1.84229e+06	1.54605e+06	2.93694e+06	4.27499e+06	3.60907e+06	2.10769e+06	2.0414e+06	2.56497e+06	3.72531e+06	3.44015e+06	2.27507e+06	4.34685e+06	6.04682e+06	4.70648e+06	9.71738e+06	1.20884e+07	1.41296e+07	2.95151e+06	3.34558e+06	3.46887e+06	-	-
mws0055	C20H20O7	[M+H]+	Tangeretin (4',5,6,7,8-Pentamethoxyflavone)	Flavones	2.30206e+07	2.91774e+07	2.32539e+07	2.05961e+07	2.29632e+07	2.202e+07	2.43119e+07	2.37362e+07	2.21193e+07	2.56607e+07	2.35108e+07	2.52337e+07	2.61594e+07	2.60784e+07	2.68323e+07	2.73065e+07	2.77436e+07	2.72272e+07	2.71523e+07	2.42317e+07	2.31599e+07	C10190	-
Wafp003601	C16H24N4O3	[M+H]+	N-Feruloylmethylagmatine	Phenolamine	1.88397e+07	2.22591e+07	2.08411e+07	2.29103e+07	3.1832e+07	2.71083e+07	13051543	1.2373e+07	1.20821e+07	1.54327e+07	1.4511e+07	1.59137e+07	8.30592e+06	6.84372e+06	7.5273e+06	7.53024e+06	6.36364e+06	7.43481e+06	1.23882e+07	1.20447e+07	1.40396e+07	-	-
MWSslk006	C10H12O4	[M+H]+	Ethyl Vanillate	Phenolic acids	111915	96694.9	95713.6	116974	125914	118813	118101	119772	121636	109533	118675	90805.7	13961.3	11969.9	19807.8	4551.61	6651.84	5869.93	73257.2	81650.9	69480.8	-	-
Wmjn000312	C18H24O4	[M-H]-	Lalibinone E	PhenAnthraquinones	2439.52	867.742	1193.36	9	9	9	11983.7	13162	8805.51	9540.23	11846.5	5430.18	149344	148222	111235	134680	135019	168786	36080.1	35992.7	41503.5	-	-
pme1605	C27H30O15	[M-H]-	Kaempferol-3-O-robinobioside(Biorobin)	Flavonols	1.99854e+07	2.19994e+07	1.94026e+07	2.5946e+07	3.97166e+07	3.13257e+07	3.29217e+07	2.38603e+07	3.86335e+07	3.35404e+07	2.60168e+07	1.40918e+07	2.71275e+07	2.52764e+07	2.23026e+07	3.42107e+07	3.10294e+07	3.09905e+07	2.8771e+07	3.39745e+07	3.10527e+07	-	-
Wagp005869	C22H34O10	[M+H]+	3-Hydroxy-beta-ionol 3-(6''-Malonyl)Glucoside	Others	770862	924895	924248	861737	827956	907338	677535	861897	983779	840124	703360	550760	9.07439e+06	8.09745e+06	8.52993e+06	9.96465e+06	8.2432e+06	8.61203e+06	2.38422e+06	2.81934e+06	2.61354e+06	-	-
pmb3012	C22H22O11	[M-H]-	Chrysoeriol-7-O-glucoside	Flavones	14521.6	27043.4	49713.4	101103	189396	172711	59251.6	89968	88710.3	190150	221209	76039.7	89004.8	141625	142416	225514	360717	381638	146529	153141	129893	-	-
MWSHY0089	C16H14O5	[M+H]+	5,4'-Dihydroxy-7-methoxyflavanone (Sakuranetin)	Flavanones	37259.9	30942.4	36131.3	32711.9	66323.6	75005.5	49259.1	54621	12766.6	6216.68	15610.8	12401.4	588.305	8039.75	9782.88	6973.2	41454.3	6939.39	27864	31357.1	32871.7	C09833	ko00941,ko01110
Cmyp009787	C13H20O	[M+H]+	Damascenone	Ketone compounds	99364.3	89179.6	96832	85916.1	107505	128004	95475.3	108321	90340.6	118588	112446	97452.3	67150.8	64485.9	67605.7	49560.8	47363.5	57007.1	77068.9	76045.8	66002.1	-	-
Zmhn001793	C15H18O9	[M-H]-	6-O-Caffeoyl-D-glucose	Phenolic acids	7.21076e+06	7.6771e+06	7.46629e+06	7.15809e+06	8.10835e+06	7.38502e+06	3.66077e+06	3.50315e+06	3.56571e+06	3.3881e+06	3.46523e+06	2.36941e+06	1.25103e+06	1.232e+06	1.20017e+06	1.36943e+06	1.25531e+06	1.49546e+06	3.56018e+06	4.10505e+06	4.15497e+06	-	-
mws0918	C16H12O5	[M-H]-	Prunetin (5,4'-Dihydroxy-7-methoxyisoflavone)	Isoflavones	48348.1	49790	52418.6	36570.9	54154.3	82891.4	276663	284657	248656	339328	381965	409602	643121	781140	603783	726164	813926	932989	305701	299087	348109	C10521	ko00943
pmn001469	C24H34O15	[M-H]-	Glomeratose A	Phenolic acids	3.76663e+07	3.47083e+07	3.29123e+07	2.99147e+07	3.68549e+07	3.77897e+07	4.09697e+07	3.20385e+07	3.97211e+07	3.80163e+07	3.66547e+07	3.06205e+07	3.14015e+07	3.53485e+07	3.40438e+07	2.99515e+07	2.63104e+07	2.94924e+07	3.57264e+07	3.08331e+07	3.11852e+07	-	-
Wbmn003494	C34H44O19	[M-H]-	Forsythoside F; Arenarioside	Phenolic acids	69516.6	77164.5	75831.3	84414.2	112064	92921.1	210360	226607	262708	313825	275208	172754	308544	379811	391574	423794	443938	462085	246107	209226	220528	-	-
HJAP148	C26H28O15	[M+H]+	Kaempferol-3-O-sambubioside	Flavonols	87780.9	86970.2	75282.6	74887.9	85974.4	79817.3	60682.1	74732	48522.4	28510.6	64677	58984.3	41623.4	41052.8	27936.4	45714.1	5005	45966.1	37992.4	44899.9	42507.3	-	-
Wagp005027	C37H46O21	[M+H]+	Eupatorin-5-methylether 3'-[6''-(3-Hydroxy-3-Methylglutaryl)Glucoside]glucoside	Flavones	319341	452619	502121	342974	480155	453111	300951	463197	388444	453128	563272	380808	929420	1.17894e+06	887447	1.15938e+06	1.02868e+06	1.0805e+06	379360	448928	414554	-	-
MWS1888	C12H16O6	[M-H]-	Phenyl-beta-D-glucoside	Phenolic acids	98438.3	117292	93587	112760	102410	80883.8	132058	135247	117575	164764	134578	151643	36202	27526.5	29227.3	55645.6	46938.2	53871.9	95318	106417	112781	C11611	-
Hmgn002038	C29H34O16	[M-H]-	β-Oxoacteoside	Phenolic acids	97447.4	77678.4	73268.5	85529.7	94342.8	81385.3	73096.9	41071.6	72847.2	108011	86878	84912.4	178746	162411	38919.1	114147	42130.2	86040.8	86639.8	99064.6	101884	-	-
Zmjp003179	C26H28O15	[M+H]+	Orientin-2''-O-xyloside	Flavones	1.09586e+06	1.98919e+06	1.82295e+06	3.89997e+06	3.79054e+06	4.25601e+06	90809.9	99895.2	89605.8	114444	128668	163186	1.01203e+06	985044	1.00922e+06	2.24882e+06	1.90869e+06	2.65099e+06	1.37116e+06	1.47772e+06	1.24681e+06	-	-
Lcyp000672	C15H16O8	[M+H]+	Mahaleboside	Coumarins	4.6648e+06	6.25419e+06	5.60153e+06	6.51763e+06	6.01926e+06	6.52771e+06	267492	241679	204395	349101	252909	290108	315434	185654	283991	153286	281347	258902	1.62501e+06	1.81703e+06	1.9245e+06	-	-
pmb1912	C20H23N7O7	[M+H]+	10-Formyltetrahydrofolic Acid	Alkaloids	3.54865e+06	3.9549e+06	3.54673e+06	4.06505e+06	2.50261e+06	3.48688e+06	3.0149e+06	3.93379e+06	3.33965e+06	3.92504e+06	3.91181e+06	3.75816e+06	1.72204e+06	1.57764e+06	1.54259e+06	1.2603e+06	1.20295e+06	1.13952e+06	1.89958e+06	2.24672e+06	2.1406e+06	C00234	ko00670,ko00970,ko01100,ko01200,ko01240
Rfmb26201	C30H38O14	[M-H]-	Syringaresinol-4'-O-(6''-acetyl)glucoside	Lignans	238914	234547	381812	248292	191159	205309	1.77832e+06	1.58307e+06	1.91333e+06	2.60182e+06	2.20667e+06	2.85046e+06	2.46214e+06	1.4686e+06	2.39908e+06	1.85848e+06	2.3894e+06	1.8298e+06	1.31021e+06	1.43039e+06	1.55348e+06	-	-
Hmhp008730	C21H24O6	[M+H]+	6',7'-Dihydroxybergamottin	Coumarins	344228	373320	321881	331373	370558	396634	460795	452617	442220	492809	491674	445439	388614	364892	367689	376186	417498	403952	314746	366915	365623	C22156	ko00999
mws1014	C10H8O5	[M+H]+	Fraxetin (7,8-Dihydroxy-6-methoxycoumarin)	Coumarins	30936	81945.2	72156.6	51426.9	29164.1	99330.9	36570.1	126571	150798	47229.2	34641.7	102821	296171	200482	232261	282618	237709	176354	156791	158647	135580	C09265	ko00999,ko01110
Hmln000659	C13H16O10	[M-H]-	3-O-Galloyl-D-glucose	Phenolic acids	94110.2	86105.7	76710.2	90477.6	101084	101709	106346	89767.8	65447.3	104711	115644	92071.2	133022	168647	144211	121768	141343	154553	91008.1	93784.4	106546	-	-
MWSslk216	C22H30O14	[M-H]-	Sibiricose A5	Phenolic acids	116433	108026	117203	97557.7	141205	131869	68432.6	74862.8	89436.3	72352.6	74423.4	60008.3	84542.6	95311.2	120912	86016.7	105780	115177	113210	105259	95384	-	-
Wagp010924	C21H22O5	[M+H]+	4-(7-Hydroxy-3,7-dimethylocta-2,5-dienoxy)furo[3,2-g]chromen-7-one	Coumarins	5837.71	12895.4	8655.44	15401	11965.7	10224.4	20326.5	19057.2	21173.7	25820.6	32057.8	34782.8	19605.6	22114	22024.8	16597.9	15579.5	24532.2	11519.6	10817.5	9709.11	-	-
HJAP163	C19H25NO	[M+H]+	N-Isobutene-2,4,8,10,12-tetradecanepentaenamide	Alkaloids	47243.2	44023.3	56163.5	53960.2	65479.2	64741.9	52593.8	59328.3	55200.7	59584.8	63096.3	67526.8	46089.2	43940.8	38404.3	31305.5	34641	34236.5	42055.5	49869.4	45462.8	-	-
Xmdn002358	C16H26O8	[M-H]-	Rehmapicroside	Monoterpenoids	167934	160803	172247	167224	136191	139863	369560	331470	361245	313600	318594	180987	677670	495548	499589	380538	396384	377940	315928	269687	311929	-	-
pmp001288	C28H32O14	[M+H]+	Acacetin-7-O-rutinoside (Linarin)	Flavones	417330	529699	427816	486334	599266	615088	724916	509923	881511	784669	288587	236214	1.95034e+06	1.94101e+06	1.83664e+06	1.25822e+06	1.3647e+06	1.43155e+06	856519	1.01223e+06	907453	-	-
Wafp002988	C16H22N2O5	[M+H]+	1-O-Feruloyllysine	Phenolamine	1.7754e+06	1.31904e+06	1543073	1.76555e+06	2.03808e+06	2.14102e+06	887436	754201	665738	1.27426e+06	1.18915e+06	954538	655929	329757	547434	461061	520087	538533	1.25045e+06	1.37502e+06	1.48564e+06	-	-
Wayn005368	C22H20O13	[M-H]-	3,3'-Di-O-Methylellagic acid 4'-glucoside	Tannin	344961	455244	444030	401663	492295	462460	414047	328542	430204	396780	368154	296549	297238	318769	326452	344655	369475	357070	453072	384801	402017	-	-
Wagp011465	C21H16O7	[M+H]+	Diphyllin	Lignans	3808.57	3004.96	2423.06	3649.26	3200.36	3382.36	4235.98	10959.4	5529.08	5429.13	4735.35	4677.89	16114.6	15763.7	16642.2	9098.83	10992	14047.5	6628.74	7204.26	6064.17	C10559	-
Wagp007022	C32H38O17	[M+H]+	Demethylnobiletin 5-[6''-(3-Hydroxy-3-Methylglutaryl)Glucoside]	Flavones	4.0282e+07	4.26716e+07	3.92922e+07	3.82024e+07	4.04297e+07	3.43577e+07	4.36212e+07	3.83684e+07	4.48399e+07	3.90955e+07	3.47953e+07	4.2103e+07	1.99299e+07	1.91794e+07	2.06681e+07	2.0514e+07	1.85209e+07	1.80443e+07	3.73707e+07	3.24427e+07	3.81591e+07	-	-
Wagp002398	C23H32N2O11	[M+H]+	Tryptophan N-Rutinoside	Plumerane	240588	307732	242627	246391	234724	263840	482564	441355	317548	616338	506932	583350	339713	367620	346073	198806	253527	279409	224672	258377	222110	-	-
pmp000518	C18H13N3O2	[M+H]+	7-Hydroxyrutaecarpine	Plumerane	15081.5	21481	25516.6	32246.2	38635.8	63423	37929.4	42336.8	56821.2	53739.6	44380.6	51086.2	49628.5	36971	40431	88189.4	54041.9	91427.6	37360.5	39708.9	44220.5	-	-
Hmtn001120	C14H20O8	[M-H]-	5-(2-Hydroxyethyl)-2-O-glucosylphenol	Phenolic acids	154585	114048	103030	145997	127263	115403	134325	111482	186812	106010	137509	152814	161974	141276	157051	134163	132537	118696	162720	160313	138462	-	-
pmn001553	C14H20O8	[M-H]-	Cimidahurinine	Phenolic acids	154585	114048	103030	145997	127263	115403	134325	111482	186812	106010	137509	152814	161974	141276	157051	134163	132537	118696	162720	160313	138462	-	-
Wbkn011324	C39H54O9	[M-H]-	Bruceajavanone B	Triterpene	9	9	9	9	9	9	9596.65	10644.9	8192.53	13674	10307.1	15799	28874.5	29949.8	28257.5	20040.7	18596.8	19594.8	10929.2	12713	11022.9	-	-
pme3514	C15H10O7	[M-H]-	Morin	Flavonols	37609.2	24964.3	34661.1	23555.9	34410.6	74250.3	25432.4	32155.2	32366.4	22848.6	23439.1	20177.5	89423.1	96448.3	91361	84350.1	99713.4	121787	50668.1	58862.5	59421.5	C10105	-
Hajp008551	C20H20O9	[M+H]+	5,6,7,5'-tetramethoxy-3',4'-methylenedioxyflavone	Flavones	3.65138e+07	3.78176e+07	3.75473e+07	3.96178e+07	4.21738e+07	4.36953e+07	3.97752e+07	4.23057e+07	4.26746e+07	4.37049e+07	4.25034e+07	4.40161e+07	4.01799e+07	3.96522e+07	3.61357e+07	3.92585e+07	3.93561e+07	3.9886e+07	3.21502e+07	3.73035e+07	3.77531e+07	-	-
Lmcp004624	C16H12O6	[M+H]+	3-Methylkaempferol	Flavonols	7088.06	6823.81	6495.98	11545.4	16871	10936.3	19846.1	11251.6	17717.6	21975.2	20375.7	9691.67	20276.4	16195.7	27854.6	27543.6	19313.4	20983.1	22410.3	18820.3	20573.5	C05902	-
pmf0392	C17H16O6	[M+H]+	Persicogenin (5,3'-dihydroxy-7,4'-dimethoxyflavanone)	Flavanones	41679.3	35868.5	37918.8	43713.7	39978.5	68613.6	42461	48708.5	60997.6	44461.7	25135.8	23363.5	94157.7	94133.9	95325.5	59673.8	47397.3	48993.7	44307.1	43699.9	50990.8	-	-
Lmlp005572	C21H20O10	[M+H]+	Galangin-7-O-glucoside	Flavones	649464	1.08762e+06	928923	772457	1.03072e+06	1.09959e+06	1.14079e+06	854414	867332	2.41305e+06	1.00536e+06	1.0528e+06	800420	1.01134e+06	745022	855650	1.47728e+06	886736	831231	780255	926083	-	-
MWSslk141	C29H36O15	[M+H]+	Hesperidin methylchalcone	Chalcones	3.9703e+06	3.98972e+06	3.76569e+06	3.92109e+06	3.33283e+06	4.05488e+06	3.3599e+06	3.67727e+06	3.8641e+06	2.87397e+06	4.14226e+06	3.38056e+06	1.28742e+06	2.48796e+06	2.07874e+06	3.12077e+06	3.23131e+06	3.14707e+06	3.18659e+06	3.0835e+06	2.69102e+06	-	-
Qahp006824	C33H54O13	[M+H]+	Periseoside B	Steroidal saponins	146170	168680	142388	175677	239907	252660	289431	280654	300533	381164	361878	345656	245405	278277	278724	208968	167110	216784	156614	185218	180223	-	-
Lmnp002961	C23H24O12	[M+H]+	Cirsiliol-8-C-glucoside	Flavones	8.70719e+06	1.06571e+07	9.96779e+06	1.00613e+07	1.18915e+07	1.23193e+07	8.85077e+06	8.0891e+06	1.00396e+07	9.83445e+06	1.01403e+07	1.04762e+07	4.47279e+06	3.76516e+06	3.45091e+06	5.88002e+06	5.43398e+06	5.66897e+06	6.79819e+06	7.71853e+06	6.54679e+06	-	-
Qmgp082702	C28H34O9	[M+H]+	Nomilin	Triterpene	58669.6	55079.2	82389.1	208203	247436	178593	161874	188805	168047	324814	429246	307652	677195	557042	619807	735234	1.06836e+06	880382	304947	357165	310914	C08773	-
Wagp007075	C31H36O17	[M+H]+	Gardenin D 5-[6''-(3-Hydroxy-3-Methylglutaryl)Glucoside]	Flavones	6.22831e+06	7.86184e+06	7.47616e+06	7.35224e+06	7.08768e+06	7.33587e+06	3.39397e+06	7.30669e+06	3.60119e+06	3.97113e+06	3.68009e+06	4.38121e+06	1.11797e+06	1.3419e+06	806841	990853	1.46484e+06	2.09464e+06	3.09293e+06	3.689e+06	3.47506e+06	-	-
pmb3042	C23H24O12	[M-H]-	Tricin-5-O-Glucoside	Flavones	420776	474336	395967	412491	427000	400658	334506	352954	365980	378473	338613	285811	310080	274919	361223	342906	309532	367910	317515	372604	324896	-	-
Lajp005795	C29H32O16	[M+H]+	5-hydroxy-6,7,3',4',5'-pentamethoxyflavone malonyl glucoside	Flavones	57144	93727.3	94288.9	99485.9	73787.1	76237.1	167027	188859	183980	166416	181205	225973	95713.2	70903.4	63527.2	73099.2	62212.2	92650.9	88007.5	74646	86812.5	-	-
Zmhp002496	C19H22O5	[M+H]+	Magnolignan D	Lignans	1.12201e+06	935856	961449	1.45847e+06	1.51735e+06	2.59622e+06	3.08717e+06	3.17824e+06	2.91091e+06	5.52375e+06	4.65545e+06	6.0242e+06	8.51269e+06	7.49673e+06	7.76732e+06	1.11499e+07	1.14798e+07	1.51292e+07	3.55816e+06	3.88543e+06	4.25188e+06	-	-
Lcgp000245	C25H32O10	[M+H]+	dihydrodehydrodiconiferyl alcohol-9-O-β-D-xylopyranoside	Lignans	4.93918e+06	6.04598e+06	5.13658e+06	5.1867e+06	4.52362e+06	5.84096e+06	3.21402e+06	2.47254e+06	3.8553e+06	2.74038e+06	4.19759e+06	4.21367e+06	1.95219e+06	2.66334e+06	1.83012e+06	3.58265e+06	3.22314e+06	2.9526e+06	3.05924e+06	3.38019e+06	3.66004e+06	-	-
MWSslk055	C18H16O7	[M+H]+	Nevadensin	Flavones	8.1538e+06	7.57832e+06	7.47024e+06	7.91669e+06	7.2211e+06	8.08827e+06	9.36013e+06	9.35903e+06	8.78551e+06	8.90978e+06	9.73751e+06	1.03748e+07	9.4006e+06	8.6322e+06	9.06853e+06	8.48523e+06	7.7849e+06	8.28263e+06	6.96718e+06	8.01162e+06	8.27792e+06	C10111	-
MWSprf106	C20H20O8	[M+H]+	Artemetin (5-Hydroxy-3,3',4',6,7-pentamethoxyflavone)	Flavones	466981	784803	769938	569656	855985	932930	3.55548e+06	3.67958e+06	3.07472e+06	4.2749e+06	4.00084e+06	3.93966e+06	3.63414e+06	3.73713e+06	3.35351e+06	4.46948e+06	4.17692e+06	5.0812e+06	2.12603e+06	2.50571e+06	2.47872e+06	-	-
Lcsn000193	C28H38O14	[M-H]-	isatioxyneolignoside E	Lignans	1.17445e+06	1.28556e+06	1.31655e+06	1.14563e+06	1.3635e+06	1.34713e+06	786719	893487	843513	679138	737586	690393	885649	1.04492e+06	976802	1.27216e+06	1.02954e+06	1.33422e+06	1.06196e+06	897025	1.03971e+06	-	-
Lmjp003722	C20H22O7	[M+H]+	2'-Hydroxy-3,4,5,4',6'-pentamethoxychalcone	Chalcones	29460.1	43639.8	28565.2	62023	35433.7	121374	52203.3	51528.1	41264.8	44786.4	55635.9	66815.6	31319.6	24823.3	26926.1	41939.2	35454.7	40462.3	36545.9	42420.2	36352.8	-	-
Hmpp003270	C21H20O11	[M+H]+	Luteolin-4'-O-glucoside	Flavones	1.12418e+06	1.74247e+06	1.43466e+06	1.55053e+06	2.10906e+06	2.14517e+06	478163	737848	679809	620203	509056	614063	3.78952e+06	3.79078e+06	3.22866e+06	3.57633e+06	3.25794e+06	2.99842e+06	1.4681e+06	1.7544e+06	1.66277e+06	-	-
Zahn007990	C11H18O3	[M-H]-	5-hydroxy-3,4-dimeth-yl-5-pentylfuran-2(5H)-one	Others	26110.8	27978.5	26579.9	24986.9	29204.4	28627.8	34586.2	34416.1	32319.8	29725	25696.4	30440.6	8481.12	8860.69	10205.5	7090.71	9675.44	8826.08	28617.3	24001.2	25570.1	-	-
Hmjn003948	C30H48O5	[M-H]-	2,3,6-Trihydroxyurs-12-en-28-oic acid (Madasiatic acid)	Triterpene	174500	172571	167917	171134	135203	197270	80045.4	100655	84178	77010.5	76875.7	73078.2	52347.8	46501.3	43165	33858.9	41076.2	8340.72	86122	101157	87679.5	-	-
pmn001463	C34H42O19	[M-H]-	3,6'-Disinapoylsucrose	Phenolic acids	193220	190523	202957	223712	208380	274270	304498	231569	322437	246527	237590	192465	41160.5	47120.7	40486.4	63188.9	39626.3	38160.7	177380	191583	159784	-	-
pmp000608	C23H24O12	[M+H]+	Aurantio-obtusin-6-O-Glucoside	Anthraquinone	7.69739e+06	8.23349e+06	8.67807e+06	9.35097e+06	1.20846e+07	1.09248e+07	9.56172e+06	1.02381e+07	8.66394e+06	9.63658e+06	1.00578e+07	8.99055e+06	5.12776e+06	5.59112e+06	3.91586e+06	8.25069e+06	7.80509e+06	8.95418e+06	7.31805e+06	8.72471e+06	7.77319e+06	C10303	-
Lmhp206353	C23H24O12	[M+H]+	Tricin-4'-O-glucoside	Flavones	7.69739e+06	8.23349e+06	8.67807e+06	9.35097e+06	1.20846e+07	1.09248e+07	9.56172e+06	1.02381e+07	8.66394e+06	9.63658e+06	1.00578e+07	8.99055e+06	5.12776e+06	5.59112e+06	3.91586e+06	8.25069e+06	7.80509e+06	8.95418e+06	7.31805e+06	8.72471e+06	7.77319e+06	-	-
Zblp006164	C30H36O16	[M+H]+	7,3',4'-trimethoxyquercetin-3-O-α-L-rhamnosyl(1→2)-β-D-glucopyranoside	Flavonols	132611	167769	182857	197466	174231	126410	213331	294984	246908	231656	232508	307700	144978	136045	119340	159263	101464	160727	158931	159531	135535	-	-
Hmcp002298	C22H22O12	[M+H]+	Limocitrin-3-O-arabinoside	Flavonols	2.38684e+07	2.617e+07	2.25261e+07	2.28689e+07	2.61872e+07	2.81529e+07	8.74266e+06	9.12189e+06	9.33845e+06	1.0817e+07	8.67528e+06	1.04661e+07	3.98852e+06	4.08744e+06	3.89156e+06	6.55323e+06	5.40381e+06	6.21902e+06	1.16117e+07	1.06288e+07	1.27398e+07	-	-
Lmfp004055	C20H18O11	[M+H]+	Morin-3-O-xyloside	Flavonols	450308	497263	530398	541789	589799	700214	217766	138493	122648	208783	112958	177763	84440.9	123834	88568.3	205449	178853	222267	226670	225867	263732	-	-
Wagp005996	C31H38O18	[M+H]+	Gardenin E 5-Rutinoside	Flavones	4.20458e+06	4.79802e+06	3.89763e+06	3.66171e+06	3.64273e+06	4.47503e+06	2.89696e+06	3.1472e+06	3.34422e+06	3.77467e+06	3.81165e+06	3.97059e+06	1.51699e+06	2.0649e+06	1.91941e+06	2.20117e+06	2.00693e+06	2.19061e+06	2.95339e+06	3.08498e+06	3.50582e+06	-	-
Wagp005347	C36H44O22	[M+H]+	Jaceidin 5-[6''-(3-Hydroxy-3-Methylglutaryl)Glucoside]Glucoside	Flavones	7.7564e+06	6.54399e+06	7.05844e+06	4.87027e+06	5.88755e+06	4.97907e+06	8.08357e+06	8.13768e+06	6.9606e+06	9.00409e+06	9.33532e+06	8.28812e+06	9.91533e+06	1.04281e+07	1.14552e+07	1.25229e+07	1.13878e+07	1.35434e+07	6.39368e+06	7.52076e+06	7.51892e+06	-	-
MWSHY0162	C27H30O17	[M+H]+	Quercetin-3-O-sophoroside (Baimaside)	Flavonols	641992	919714	1.07512e+06	2.57517e+06	4.92844e+06	3.49167e+06	1.29124e+06	843121	1.58472e+06	2.20355e+06	2.33703e+06	1.8917e+06	2.45216e+06	3.93093e+06	2.7839e+06	8.99175e+06	8.61972e+06	11435862	4.34485e+06	4.07942e+06	3.62163e+06	C12667	ko00944,ko01110
Zmhn002750	C22H22O11	[M-H]-	4-O-(6'-O-Glucosylcaffeoyl)-4-hydroxybenzoic acid	Phenolic acids	840875	1.07668e+06	1.12303e+06	1.19446e+06	1.58582e+06	1.29154e+06	54433.3	55556.8	62379.2	75134.2	73032.9	77729.1	12658.2	37888.5	28300.1	38012.5	55990	30059.6	385477	356898	427759	-	-
Lmfn004093	C21H24O10	[M-H]-	Phloretin-4'-O-glucoside (Trilobatin)	Chalcones	3.48189e+06	4.40546e+06	3.26244e+06	3.14164e+06	2.38967e+06	3.30257e+06	1.43691e+06	1.52645e+06	1.46795e+06	1.08821e+06	1.20587e+06	603146	124503	198781	155741	854981	849609	659741	2.31254e+06	2.23401e+06	2.64763e+06	-	-
Wabn003563	C17H22O10	[M-H]-	3'-O-Beta-D-Glucopyranosyl plumbagic acid	Phenolic acids	63588.9	211221	216476	204871	62332.1	242673	315674	345765	322059	416329	433736	180757	1.4762e+06	1.52005e+06	1.26337e+06	1.37261e+06	1.3439e+06	1.484e+06	712816	608922	612046	-	-
MWSHY0128	C19H18O6	[M+H]+	5,7,8,4'-Tetramethoxyflavone	Flavones	5.05451e+07	5.10681e+07	5.2459e+07	5.67806e+07	5.36368e+07	5.65432e+07	5.91357e+07	5.7802e+07	5.95682e+07	5.88834e+07	6.00243e+07	5.89569e+07	5.95087e+07	6.00539e+07	5.58122e+07	5.83442e+07	5.63628e+07	5.80263e+07	4.83925e+07	5.4082e+07	5.8169e+07	-	-
pmb3074	C16H18O8	[M-H]-	5-O-p-Coumaroylquinic acid	Phenolic acids	6.80074e+06	1.01178e+07	8.86096e+06	9.78076e+06	1.0214e+07	1.00895e+07	545182	759237	708837	773186	914666	724728	697130	922826	526802	1.33648e+06	943690	1.30777e+06	3.14928e+06	3.10921e+06	3.65365e+06	C12208	ko00940,ko00941,ko00945,ko01110
Wagp010241	C21H22O8	[M+H]+	5,7,8,3',4',5'-Hexamethoxyflavone	Flavones	2.0674e+07	2.31987e+07	2.40075e+07	2.07963e+07	2.00941e+07	2.13023e+07	3.43534e+07	3.68816e+07	3.13591e+07	3.90944e+07	3.51644e+07	3.82015e+07	3.86122e+07	3.86749e+07	3.95718e+07	3.47836e+07	3.19535e+07	3.60539e+07	2.36408e+07	2.78824e+07	2.78146e+07	-	-
pmb2586	C30H26O13	[M-H]-	Gallocatechin-(4α→8)-catechin	Flavanols	226723	132652	254498	279231	584819	309778	364423	310465	419150	494559	378739	215396	302505	241394	294168	327514	336459	454299	370077	344232	307683	-	-
pma0791	C24H24O13	[M+H]+	Naringenin-7-O-(6''-malonyl)glucoside	Flavanones	1.1614e+06	1.22664e+06	990380	1.01947e+06	1.07933e+06	860382	482798	534262	536800	409032	314463	389901	222151	184894	192207	291857	318826	241447	508280	563458	611521	-	-
pmp001285	C8H4O3	[M+H]+	Phthalic anhydride	Phenolic acids	1.12568e+06	845170	928756	841936	920221	1.25324e+06	829351	924613	890818	916653	865442	869612	917871	830262	744144	814073	855833	821813	657344	768757	779684	-	-
Smsn003768	C22H22O15S	[M-H]-	Tamarixetin-3-O-glucoside-7-O-sulfonate	Flavonols	11762.4	17443.3	5571.79	5594.05	26680.1	11003.8	7722.18	20356.6	18924.1	10237.4	18786.9	12289.1	17431.5	16132.9	14871.5	12194.7	14377	5414.47	13132.5	10918.2	12005.5	-	-
pmp000115	C21H22O9	[M+H]+	Monohydroxy-hexamethoxyflavone	Flavones	1.7937e+06	1.77497e+06	1.96306e+06	2.06332e+06	2.1542e+06	2.30703e+06	1.55302e+07	1.61792e+07	1.43991e+07	1.94137e+07	1.87473e+07	1.78916e+07	2.24908e+07	2.21019e+07	1.97602e+07	2.04008e+07	2.18365e+07	2.46152e+07	1.11485e+07	1.29582e+07	1.32834e+07	-	-
mws1076	C11H10O4	[M+H]+	Scoparone	Coumarins	49533.6	58460.2	77095.4	35393.4	58036.9	69407.3	176159	129836	128359	97586.8	90562.2	158925	107780	686018	76387.5	154490	178270	157073	110367	104073	124511	C09311	ko00999
Lmdp004892	C24H22O14	[M+H]+	Kaempferol-3-O-(6''-malonyl)galactoside	Flavonols	41142.9	46794	40292.6	50669	32406.4	59300.2	34518.1	61276.3	76622.4	65572.8	80703.2	45102	236576	410619	434924	847956	462267	534902	148728	142932	170078	-	-
Wagp006554	C31H36O18	[M+H]+	Scaposin 5-[6''-(3-Hydroxy-3-Methylglutaryl)Glucoside]	Flavones	9.33222e+07	9.34556e+07	9.47853e+07	9.03745e+07	9.33089e+07	9.25216e+07	4.81001e+07	4.91387e+07	4.4227e+07	4.87698e+07	4.72336e+07	5.46097e+07	6.3353e+06	5.00637e+06	5.98171e+06	9.39566e+06	8.4977e+06	1.00001e+07	4.73402e+07	5.28892e+07	5.71128e+07	-	-
Lmhn002895	C23H20O12	[M-H]-	Feruloylcaffeoyltartaric acid	Phenolic acids	19836	11406.7	16809.8	14439.1	22712.6	9431.31	24621.8	20727.1	42360.6	41681.6	57560.1	48282.9	16482.2	27156	17334	25345	22949.5	26206	24160.5	26754	22200.5	-	-
MWSmce338	C6H11NO3	[M+H]+	N-Hydroxypipecolic acid	Piperidine alkaloids	71030.4	59765.1	64439.6	67410.9	76431.3	85880.7	89139.3	85892.1	91126.8	84265	79515.6	85877.2	104634	146139	76005.8	100179	57758.7	100533	83758.8	92516.3	101103	-	-
Wbmn00859	C20H16O8	[M-H]-	vitelignin A	Lignans	1.65502e+08	1.59593e+08	161808840	1.67894e+08	1.69335e+08	1.68558e+08	9.47274e+07	1.46944e+08	1.3448e+08	1.22329e+08	5.98925e+07	4.82418e+07	6.3026e+07	1.07166e+08	6.18651e+07	163606537	7.42113e+07	1.32897e+08	1.76743e+08	1.48502e+08	1.53861e+08	-	-
Lmdp002381	C11H14O5	[M+H]+	Genipin	Monoterpenoids	8099.41	27618.2	19825.5	13506.3	7971.79	14977.9	107726	98443.8	96637.8	115220	99787.8	57773.3	666681	682352	705818	657220	544227	711279	239073	254336	210871	C09780	-
Zmjp003463	C26H28O14	[M+H]+	Vitexin-2''-O-xyloside	Flavones	2.78179e+07	2.77436e+07	2.52511e+07	2.54321e+07	2.80156e+07	2.60342e+07	5.04731e+07	5.10628e+07	5.88962e+07	5.95457e+07	5.8237e+07	6.66406e+07	6.30483e+07	6.59305e+07	6.10898e+07	7.61907e+07	7.42896e+07	8.59021e+07	4.67284e+07	5.61203e+07	4.98523e+07	-	-
pmp001309	C21H20O12	[M+H]+	6-Hydroxykaempferol-7-O-glucoside	Flavonols	3.61151e+06	3454789	4.48813e+06	4.88526e+06	4.09342e+06	1.4562e+06	5.57747e+06	5.58414e+06	5.21576e+06	5.03779e+06	5.26664e+06	4.43189e+06	5.73034e+06	6.21305e+06	5.67797e+06	8.97855e+06	7.39298e+06	9.49642e+06	6.05861e+06	5.01287e+06	5.52809e+06	-	-
Lmmp002529	C33H40O21	[M+H]+	Gossypetin-3-O-rutinoside-8-O-rhamnoside	Flavonols	219450	257029	312492	238474	483920	204030	123229	471511	190687	260400	209829	249871	268248	319162	228080	383612	352432	352788	263560	283427	317448	-	-
Wagp005333	C29H32O17	[M+H]+	Limocitrin 5-[6''-(3-Hydroxy-3-Methylglutaryl)Glucoside]	Flavones	1.68561e+08	1.62863e+08	1.67324e+08	1.52299e+08	146683903	1.60574e+08	1.01889e+08	1.03721e+08	1.04449e+08	9.87957e+07	97997927	1.07739e+08	1.6327e+07	1.68302e+07	1.53186e+07	2.86767e+07	2.48247e+07	2.6942e+07	1.00875e+08	1.20878e+08	1.1757e+08	-	-
Hahp004959	C29H34O17	[M+H]+	Sesuvioside C	Isoflavones	6.76728e+07	6.51637e+07	6.67111e+07	6.84675e+07	6.07569e+07	6.56414e+07	3.91897e+07	4.16225e+07	3.70734e+07	3.51794e+07	3.71895e+07	4.29459e+07	1.62869e+07	1.69487e+07	1.53868e+07	2.00705e+07	1.80593e+07	1.86462e+07	3.76158e+07	4.02691e+07	3.33043e+07	-	-
Lmjp005224	C18H16O8	[M+H]+	4',5,7-Trihydroxy-3',3,6-Trimethoxyflavone (Jaceidin)	Flavones	22656.7	14705.8	27358.4	30628	39752.6	24367.5	121022	139837	112523	206249	188193	194147	206344	184705	173149	249225	247204	340967	110320	111044	129915	-	-
Wagp007602	C17H14O7	[M+H]+	Demethoxysudachitin	Flavones	1.07881e+06	974355	1.02912e+06	1.26872e+06	1.59779e+06	2.34859e+06	3.07377e+06	3.3362e+06	2.88761e+06	5.49971e+06	4.74875e+06	5.48249e+06	9.3113e+06	9.76178e+06	8.44735e+06	11455480	1.13395e+07	1.50168e+07	3.7829e+06	4.40617e+06	4.53698e+06	-	-
mws1474	C18H16O7	[M+H]+	5,7-Dihydroxy-3',4',5'-trimethoxyflavone	Flavones	5.88755e+06	6.0716e+06	6.27883e+06	6.53386e+06	6.06524e+06	6.96029e+06	7.28536e+06	7.39454e+06	7.20213e+06	7.94365e+06	7.88275e+06	7.99364e+06	7.49882e+06	7.21817e+06	7.22278e+06	6.81111e+06	6.55337e+06	6.50632e+06	5.48692e+06	6.57115e+06	6.41183e+06	C19807	-
HX1359	C20H22O6	[M+H]+	Clemaphenol A	Lignans	64512.8	52917.2	72037.1	18908.2	5945.28	17978.2	323035	285469	328811	510481	544534	611389	177593	203728	190709	216785	244760	244922	181226	219393	200119	C17808	-
HJAP127	C33H40O20	[M+H]+	Quercetin-3-O-(2''-O-Rhamnosyl)rutinoside	Flavonols	121227	160229	206371	362779	663371	525595	496907	385070	629128	687853	782783	701452	366609	370417	220748	480224	686053	779005	413289	487566	492311	-	-
mws0895	C21H20O10	[M-H]-	Genistein-7-O-Glucoside (Genistin)	Isoflavones	15594.1	41558.8	12644.6	6076.1	19611	6519.48	54905.9	53563.2	50092.9	65922.4	69001	32031.5	200028	236635	217972	219404	197995	182341	83603.9	95736.1	101018	C09126	ko00943
pmp000163	C18H16O6	[M+H]+	Andrographidine E aglycone	Flavones	129615	147166	167265	134257	177521	157659	277279	238441	235015	216628	204685	241614	287114	214152	262157	379625	343904	409913	220271	187068	223344	-	-
Lchp000009	C28H27NO5	[M+H]+	Syncarpamide	Phenolamine	24766.7	10970.2	6288.42	12477.3	13513	15876	126655	153877	134147	154920	319468	218429	76921.7	48554.4	46020.1	70413.4	52839.7	34487.1	121672	135781	147500	-	-
mws0005	C10H12N2	[M+H]+	Tryptamine	Plumerane	101325	43473.7	129166	264528	878868	129673	33801.5	36119.5	37212	27978.3	34868.6	22578.7	22018.6	12090.6	15317.2	11345.6	16645.2	3828.3	82175	97560.1	97494.7	C00398	ko00380,ko01100,ko01110
Wagp006380	C32H38O17	[M+H]+	Hydroxyauranetin 5-[6''-(3-Hydroxy-3-Methylglutaryl)Glucoside]	Flavones	6.57917e+07	6.28846e+07	6.22162e+07	6.49834e+07	52719485	6.2957e+07	5.85894e+07	5.77267e+07	5.96817e+07	6.29285e+07	5.86394e+07	6.60621e+07	2.69188e+07	2.55063e+07	2.72967e+07	2.93136e+07	2.69457e+07	2.97475e+07	4.17427e+07	5.05369e+07	4.75791e+07	-	-
MWS3020	C7H16N2O	[M+H]+	N-Acetylcadaverine	Alkaloids	189661	206242	216216	213937	210180	224811	315324	295280	317366	285792	284574	277271	292393	256711	250140	252359	219401	256629	264848	316007	273332	-	-
Wagp009942	C19H18O7	[M+H]+	5-Hydroxy-3,7,3',4'-tetramethoxyflavone (Retusin)	Flavones	1.09483e+07	1.21667e+07	1.33078e+07	1.6796e+07	1.97345e+07	1.91357e+07	1.6955e+07	1.80018e+07	2.1329e+07	1.79453e+07	2.15412e+07	1.99936e+07	1.81861e+07	1.61625e+07	1.59027e+07	2.27788e+07	24098090	2.3872e+07	1.42078e+07	1.62741e+07	1.72001e+07	-	-
Lmnn102709	C26H34O12	[M-H]-	(-)-olivil-4'-O-bate-D-glucopyranoside	Lignans	95287.2	91008.1	88669.7	109004	117505	92325.2	49383.2	48740.6	48103.2	53117	49748.5	55440.8	70349.8	75468	61272.6	96540.1	87990.6	91840.6	66661.5	74299.7	80956.6	-	-
pmp000113	C20H20O8	[M+H]+	5-Demethylnobiletin; 5-Hydroxy-6,7,8,3',4'-Pentamethoxyflavone	Flavones	2.81975e+07	3.13702e+07	3.09851e+07	4.3533e+07	4.93713e+07	4.55731e+07	4.36465e+07	4.39195e+07	7.5417e+07	4.36699e+07	4.42186e+07	4.60028e+07	4.03623e+07	3.59492e+07	3.2693e+07	8.54045e+07	4.11597e+07	8.8885e+07	3.24041e+07	3.83857e+07	3.86567e+07	-	-
Hmjn008136	C30H46O4	[M-H]-	2,3-Dihydroxyoleana-11,13(18)-dien-28-oic acid (Camaldulenic acid)	Triterpene	23775	23502.1	28274.1	29249.9	23381.6	22931.9	23623.5	27402	24209.9	22518.3	20322	26887	25250	21118.1	17757.8	18906.7	20618.3	21412.8	22960.4	19016.1	22091.7	-	-
pmp000398	C27H32O14	[M+H]+	Liquiritigenin-7,4'-O-diglucoside	Flavanones	643350	550274	535719	328525	337540	232376	326403	381967	293617	267479	275246	268934	296635	300242	224737	182650	238978	220729	284228	345595	319498	-	-
Wagp007013	C18H16O6	[M+H]+	5-Hydroxy-4',6,7-trimethoxyflavone (Salvigenin)	Flavones	621462	729676	708286	684369	887759	965825	9.18165e+06	9.80781e+06	9.60509e+06	1.28248e+07	1.40199e+07	1.3268e+07	8.19835e+06	8.43861e+06	6.28856e+06	1.29462e+07	1.10165e+07	1.304e+07	5.37387e+06	5.98885e+06	6.53464e+06	-	-
Lskp211408	C27H44O8	[M+H]+	polypodin B	Steroid	95708.8	133029	103619	142901	192855	144435	186492	203359	174096	227560	186330	199347	188955	175042	182812	136449	97946.1	138148	110817	134618	126264	-	-
Hmhn000927	C12H16O8	[M-H]-	Phloroglucinol-1-O-β-D-glucopyranoside	Phenolic acids	5.48841e+07	6.16809e+07	6.13233e+07	6.61674e+07	7.1282e+07	6.57895e+07	3.42702e+07	4.54466e+07	3.27313e+07	3.80187e+07	3.69875e+07	3.5852e+07	1.92324e+07	1.85631e+07	1.68907e+07	3.17319e+07	2.52706e+07	3.17904e+07	4.41378e+07	3.76136e+07	3.72757e+07	-	-
Lmnp002584	C28H32O16	[M+H]+	Hispidulin-8-C-(2''-O-glucosyl)glucoside	Flavones	3.69167e+06	3.72633e+06	4.35601e+06	6.64145e+06	8.16287e+06	7.28046e+06	1.02576e+07	8.09292e+06	1.1203e+07	1.20448e+07	1.41233e+07	1.23825e+07	8.41635e+06	7.18676e+06	6.06732e+06	8.21274e+06	1.33563e+07	1.4745e+07	8.102e+06	9.8625e+06	9.0574e+06	-	-
Zmgp004436	C23H24O13	[M+H]+	Okanin-4'-(6''-O-acetyl)glucoside	Chalcones	7.60718e+07	8.05277e+07	8.84099e+07	8.08807e+07	8.04853e+07	8.47856e+07	1.55576e+07	1.41331e+07	1.91873e+07	1.65873e+07	1.79155e+07	2.08673e+07	8.07188e+06	5.67514e+06	1.00176e+07	1.14104e+07	1.22321e+07	1.13581e+07	3.16646e+07	3.63726e+07	3.84468e+07	-	-
Lmsp003790	C34H42O21	[M+H]+	Isorhamnetin-3-O-sophoroside-7-O-rhamnoside	Flavonols	1.38718e+06	1.82376e+06	1.71919e+06	1.68621e+06	1.69151e+06	1.94844e+06	2.48437e+06	2.54035e+06	2.55594e+06	2.87862e+06	2.64311e+06	3.20711e+06	2.29919e+06	2.25878e+06	2.52238e+06	2.72438e+06	2.57555e+06	3.23155e+06	1.85519e+06	1.99805e+06	2.24894e+06	-	-
Lmlp004754	C14H17NO7	[M+H]+	Ehretioside B	Phenolamine	202561	167231	179297	118072	144317	121449	237119	170804	169399	149725	159702	213969	278752	263271	264608	131553	144344	170317	171242	185829	152556	-	-
Zblp004317	C11H11NO3	[M+H]+	(S)-3-(2-oxopropyl)-3-hydroxyindolin-2-one	Plumerane	519835	448333	451158	468308	457447	413022	545605	587514	411371	517218	471454	461050	260059	183691	200273	318956	233904	315555	412446	350638	348104	-	-
Wagp006055	C31H36O16	[M+H]+	Retusin 5-[6''-(3-Hydroxy-3-Methylglutaryl)Glucoside]	Flavones	1.66167e+07	1.56697e+07	1.7473e+07	1.96768e+07	2.06317e+07	2.13065e+07	9.37098e+06	1.06771e+07	1.00126e+07	1.32355e+07	1.23379e+07	1.35664e+07	3.26159e+06	3.95411e+06	3.43368e+06	3.88972e+06	3.72841e+06	4.2219e+06	8.42764e+06	1.02614e+07	9.22858e+06	-	-
pmn001690	C16H24O7	[M-H]-	3-Hydroxy-4-isopropylbenzylalcohol-3-O-glucoside	Phenolic acids	73534.6	107066	105233	85602.2	80177.9	107548	97261.6	102359	76481.5	119075	115892	75023.3	123865	147087	105026	150047	120398	176662	98350.5	106704	119573	-	-
Lman002731	C15H18O9	[M-H]-	Grevilloside F	Phenolic acids	2.69964e+06	3.02455e+06	3.13825e+06	2.64395e+06	2.87416e+06	2.59125e+06	1.77135e+06	1.71691e+06	1.61064e+06	2.03766e+06	1.72765e+06	1.37482e+06	799279	680665	750982	791392	809921	717232	1.49699e+06	1.79003e+06	1.78258e+06	-	-
Lmdn002671	C35H46O20	[M-H]-	Purpureaside C	Phenolic acids	559276	775411	527552	426523	506140	543830	1.23625e+06	1.45153e+06	1.67422e+06	1.37685e+06	1.38755e+06	663708	666361	630699	1.17223e+06	1.25908e+06	1.85041e+06	1.61536e+06	579187	668346	704223	C10488	-
mws1150	C35H46O20	[M-H]-	Echinacoside	Phenolic acids	559276	775411	527552	426523	506140	543830	1.23625e+06	1.45153e+06	1.67422e+06	1.37685e+06	1.38755e+06	663708	666361	630699	1.17223e+06	1.25908e+06	1.85041e+06	1.61536e+06	579187	668346	704223	C10450	-
Cmpp005475	C15H16O4	[M+H]+	Meranzin	Coumarins	238155	185038	195056	114791	116460	162923	88749.2	82232.5	63836.7	63554.3	53116	65925.7	48249.5	55003.6	43101.1	58151.6	44181.2	32878.3	61697.6	69768.6	75263.2	-	-
Lssp210056	C21H20O12	[M+H]+	Quercetin3-O-galactoside	Flavonols	7.34781e+06	7.48595e+06	8.05386e+06	8.10741e+06	1.09303e+07	1.05036e+07	2.93398e+06	2.51481e+06	3.04855e+06	2.85599e+06	2.88822e+06	2.24245e+06	2.08117e+06	2.30252e+06	1.76078e+06	4.36506e+06	3.93856e+06	4.97654e+06	3.39465e+06	4.10809e+06	3.59824e+06	-	-
Lamn006170	C28H34O14	[M-H]-	Wistin xyloside	Isoflavones	154607	151529	152276	98601	111799	112205	154776	152152	177462	88190.2	126645	124802	165947	177303	194438	186753	184630	123121	124774	148921	127227	-	-
Lajp006434	C24H26O12	[M+H]+	3',5'-dihydroxy-5,7,4'-trimethoxyflavone glucoside	Flavones	2.17274e+07	2.55919e+07	2.35985e+07	3.03293e+07	3.20784e+07	3.70322e+07	1.27185e+07	1.09032e+07	1.37969e+07	1.40004e+07	1.37839e+07	1.44314e+07	1.31206e+07	1.02639e+07	1.05436e+07	1.50777e+07	1.53073e+07	1.54771e+07	1.46723e+07	1.78734e+07	1.59792e+07	-	-
pmn001380	C9H16O4	[M-H]-	Eucommiol	Alcohol compounds	63429.2	68065.9	54532.6	62006.1	55129.2	60310	62644.7	52159.6	56993.5	47594.8	44631.1	39836.5	47925.3	54148.9	60332.2	46212.5	59808	61261.4	49649.3	55033.8	45107.4	C17878	-
Lhhp120826	C12H14O2	[M+H]+	4-hydroxy-3(3-methylbut-3-en-2-yl)benzaldehyde	Others	20676.8	29553	26650	19271.9	25819.5	25965.1	23302	26079.8	26702.1	24418.3	19185.2	30335.1	13538.9	15467.3	8889.22	12974.5	11377	21178.9	21565.5	22176.7	18340.3	-	-
pmb0292	C27H46O	[M+H]+	Cholest-5-en-3-ol (Cholesterol)	Steroid	40501.9	50536.9	46880.4	42310.4	53769.9	42683.6	54375.9	59974.3	43117.1	76674.5	64306.2	57022.8	95748.4	74200.3	79088.4	100074	84553.3	134589	55480.8	66807.3	65700.9	C00187	ko00100,ko00996,ko01100
Lmwn102907	C26H28O9	[M-H]-	Evodol	Triterpene	10078.2	9425.76	13497	14909.3	8768.83	14452.6	5651.56	7653.45	6500.45	4693.74	7465.26	7422.67	5723.15	4680.61	3689.75	2034.5	2286.47	2703.85	6529.48	5351.08	5863.18	-	-
mws0179	C17H20O9	[M-H]-	Chlorogenic acid methyl ester	Phenolic acids	422173	399072	328408	282562	366277	316128	227559	211764	203200	268622	265372	149340	311704	304452	366990	267434	236602	275304	236772	279875	235842	-	-
Lmsp004670	C27H30O15	[M+H]+	Kaempferol-3-O-glucoside-7-O-rhamnoside	Flavonols	9.28469e+06	1.5069e+07	1.3327e+07	1.1484e+07	1.80164e+07	1.31838e+07	1.06591e+07	1.13369e+07	1.4582e+07	1.32005e+07	8.29045e+06	8.40879e+06	2.0424e+06	2.35792e+06	6.90932e+06	1.19412e+07	2.97294e+06	3.38276e+06	9.60146e+06	1.1674e+07	1.02888e+07	-	-
Zjhn090630	C17H16O6	[M-H]-	(3S)-5,7-dihydroxy-3-(2'-hydroxy-4'-methoxybenzyl)-chroman-4-one	Other Flavonoids	101422	64672.3	87077.5	92723.8	71458.2	210210	15717.3	25834.9	27824.1	19463.8	10508.5	10114.3	9	9	9	9	9	9	43430.8	36001.3	37540.2	-	-
Zmhn004851	C18H20O4	[M-H]-	8',9-Dihydroxyhonokiol	Lignans	2233.94	1270.41	2672.81	1934.38	1761.44	6374.9	17088.5	17238.1	11998.9	3653.41	4411.81	5060.02	14270.8	12282.1	11061.4	9062.68	12265.7	11883.9	8408.89	7008.36	7203.24	-	-
Lhcp090202	C32H52O5	[M+H]+	3-(Acetyloxy)-13,15-dihydroxyoleanan-12-one (Rubiprasin A)(iso-01)	Triterpene	13511.4	15296.2	13027.9	14194.4	16476	20912.7	11166	13146.4	16993.5	15393.9	14025.5	18341.5	6814.61	6891.21	7251.86	5417.26	7330.38	8872.48	11120.8	13291	11319.8	-	-
pmb3002	C28H32O15	[M-H]-	Chrysoeriol-7-O-rutinoside	Flavones	1.44331e+07	9.40572e+06	1.17186e+07	6.58148e+06	7.33183e+06	7.5514e+06	2.40338e+07	2.37546e+07	2.83571e+07	3.76989e+07	2.93413e+07	2.02157e+07	3.24079e+07	3.32614e+07	3.30779e+07	3.87798e+07	3.96426e+07	4.22415e+07	2.65286e+07	2.5108e+07	3.04347e+07	-	-
pmb0628	C27H32O16	[M+H]+	Eriodictyol-8-C-glucoside-4'-O-glucoside	Flavanones	83249.1	121304	100965	157428	197294	167085	14151	48253.7	48320.9	75361.2	105794	60667.6	99793.7	92635.6	86499.3	71026.9	105712	119653	108268	122143	100166	-	-
Zmxp002867	C28H32O16	[M+H]+	Chrysoeriol-5,7-di-O-glucoside	Flavones	361456	388446	382342	619080	657078	694079	748033	724964	691569	902163	1.03751e+06	948162	515904	494968	383697	620383	1.0473e+06	928855	761935	684046	622319	-	-
Wagp005966	C30H34O17	[M+H]+	Sudachitin 5-[6''-(3-Hydroxy-3-Methylglutaryl)Glucoside]	Flavones	9.95722e+07	9.20725e+07	9.45667e+07	8.9516e+07	8.3711e+07	9.5879e+07	4.0041e+07	3.73048e+07	4.49105e+07	3.78618e+07	3.98031e+07	4.50558e+07	5.50748e+06	4.51846e+06	5.01694e+06	8.52328e+06	7.18516e+06	7462216	4.62553e+07	5.57161e+07	5.51879e+07	-	-
pmb0504	C21H32N4O8	[M+H]+	N-(4'-O-glycosyl)-feruloyl agmatine	Phenolamine	236821	234050	221085	339993	372628	345068	480407	514491	424065	587675	537441	654935	389548	362379	391198	290069	235913	280509	290970	272497	331687	-	-
MW0000057	C20H16N2O5	[M+H]+	10-Hydroxycamptothecin	Quinoline alkaloids	651319	493539	665284	630194	617357	650761	926339	818434	857676	893340	890166	931792	1.02764e+06	817858	846263	766055	769063	860653	588683	711869	698859	C17939	-
MWSHY0091	C26H30O7	[M+H]+	Obacunone	Triterpene	927275	1.13342e+06	1.39889e+06	1.27691e+06	1.24864e+06	1.44878e+06	12049	24538.6	14559.5	9477.45	7792.44	10429	3789.08	719.376	3313.99	3421.78	2087.21	9	418135	504317	498345	C08775	-
Lmdn004802	C47H76O17	[M-H]-	Soyasaponin II	Triterpene Saponin	140440	142962	150026	147563	156703	155305	50234.9	56197.1	46013.6	62479.6	63138.9	57197.1	22160.9	29848.8	23635.5	24964.3	20995.3	19547.4	94973	80159	79846.2	C12081	-
Wagp005137	C35H40O20	[M+H]+	Ombuin 5-[6''-(3-Methylglutaconyl)Glucoside]Glucoside	Flavones	768354	915630	832082	970042	1.12038e+06	1.43794e+06	2.10349e+06	2.04103e+06	2.33929e+06	2.20697e+06	2.57868e+06	3.07694e+06	2.53412e+06	3.34873e+06	2.82717e+06	3.14792e+06	3.03335e+06	3.07605e+06	1.65454e+06	1.99962e+06	1.9716e+06	-	-
MWSslk066	C8H8O4	[M+H]+	3-Hydroxy-4-methoxybenzoic acid; Isovanillic Acid	Phenolic acids	463882	691587	511336	510310	642372	441846	380633	420214	408045	448870	422144	377309	254233	288882	412412	375354	269368	232607	311993	376423	372662	-	-
Hmln001836	C29H32O17	[M-H]-	Kaempferol-3-O-(6''-Acetyl)glucosyl-(1→3)-Galactoside	Flavonols	75084.3	56376.8	75443.7	62419	49856.1	53107.3	397318	338965	311200	442733	364453	387916	465237	473761	484189	474668	384159	465899	240173	274233	294779	-	-
pmp001080	C28H32O15	[M+H]+	Diosmetin-7-O-Neohesperidoside (Neodiosmin)	Flavones	1.2259e+07	1.08083e+07	1.29213e+07	1.05514e+07	1.04038e+07	1.1101e+07	1.27176e+07	1.05628e+07	1.50334e+07	1.24718e+07	1.43571e+07	1.36796e+07	1.28347e+07	1.2177e+07	1.40697e+07	1.36102e+07	1.48357e+07	1.32185e+07	1.0233e+07	1.17472e+07	1.2551e+07	-	-
Hmhp002580	C19H24O10	[M+H]+	Methylpicraquassioside A	Coumarins	824484	815095	821181	719043	660700	879028	1.47297e+06	1.50614e+06	1.50816e+06	1.48936e+06	1.65264e+06	1.78307e+06	1.99386e+06	2.12041e+06	1.89663e+06	2.03396e+06	1.53053e+06	2.09767e+06	1.02451e+06	1.13446e+06	1.2574e+06	-	-
mws0856	C21H20O12	[M-H]-	Quercetin-4'-O-glucoside (Spiraeoside)	Flavonols	1.08195e+06	854219	886417	773871	1.08295e+06	871232	738690	810676	766747	668075	657657	450332	308619	360401	293317	778298	776062	727267	892915	819614	1.00367e+06	-	-
Lmmn004625	C21H22O11	[M-H]-	Dihydrokaempferol-7-O-glucoside	Flavanonols	2.14278e+06	3.2639e+06	3.47709e+06	3.28541e+06	4.3153e+06	3.60683e+06	534790	845623	857794	647132	571560	405141	187469	205118	186707	981618	887621	837391	1.13233e+06	923249	1.01499e+06	-	-
Cmzn005999	C21H22O11	[M-H]-	Dunalianoside B	Phenolic acids	2.14278e+06	3.2639e+06	3.47709e+06	3.28541e+06	4.3153e+06	3.60683e+06	534790	845623	857794	647132	571560	405141	187469	205118	186707	981618	887621	837391	1.13233e+06	923249	1.01499e+06	-	-
Lmsn002578	C41H30O26	[M-H]-	Tellimagrandin II	Tannin	118068	99682.4	98499.7	170959	260228	210782	58000.4	55431.5	64928.6	81501.1	65235.6	62419.2	18090.2	38867.1	38078.5	73150.1	45073.3	61939.2	78926.8	96704	91393.7	C10224	-
MEDN0689	C6H4O5	[M-H]-	2,5-Furandicarboxylic acid	Lactones	26029.6	23772.9	33605	28389.4	33454.2	35764.5	23416.5	26531.2	28538.1	23959	24614.3	13545.6	27259.1	29406.9	25170	29193.2	26512.9	30259.6	31849.9	29547.2	25914.4	C20450	-
pme2268	C7H7NO2	[M+H]+	Trigonelline	Pyridine alkaloids	4.25036e+06	4.26996e+06	4.07141e+06	4.82352e+06	4.90732e+06	4.88321e+06	1.29121e+06	1.19934e+06	1.31376e+06	1.48995e+06	1.51419e+06	1.46054e+06	722690	830055	857772	836110	889527	835960	2.19358e+06	2.67509e+06	2.58359e+06	C01004	ko00760
pmp000013	C24H26O12	[M+H]+	Eupatilin-7-O-glucoside	Flavones	2.02666e+07	2.97334e+07	2.41256e+07	3.05898e+07	3.46142e+07	3.6367e+07	1.35423e+07	1.36969e+07	1.29483e+07	1.50967e+07	1.53565e+07	1.42393e+07	1.28764e+07	1.30764e+07	1.37972e+07	1.39756e+07	1.62874e+07	1.75934e+07	1.75097e+07	1.56231e+07	1.92192e+07	-	-
mws0093	C10H12O3	[M-H]-	Coniferyl alcohol	Phenolic acids	48269	46810.3	37144.3	43682.6	63630.1	61806.3	46796.7	54188.8	64354.6	48596.6	45210.5	49516.6	182442	190506	182065	237650	205561	202387	95174.8	89074.1	108750	C00590	ko00940,ko00999,ko01100,ko01110
Wagp004508	C19H28O10	[M+H]+	Diosphenol 2-(6''-Malonyl)Glucoside	Others	1.33894e+07	1.36908e+07	1.28899e+07	1.57264e+07	2.04912e+07	1.813e+07	3.13339e+07	2.89648e+07	2.73682e+07	3.36165e+07	3.28332e+07	3.2218e+07	5.83949e+07	6.16293e+07	5.94789e+07	5.58681e+07	6.42197e+07	5.65915e+07	3.03304e+07	3.7358e+07	3.44914e+07	-	-
Wagp010987	C20H20O8	[M+H]+	5-Hydroxy-3,7,8,3',4'-Pentamethoxyflavone	Flavones	2.47457e+07	2.67973e+07	2.50875e+07	2.56675e+07	2.47695e+07	2.92054e+07	4.07316e+07	4.20474e+07	3.99089e+07	4.52028e+07	4.61968e+07	4.58812e+07	4.53127e+07	4.43905e+07	4.12008e+07	4.50101e+07	4.30771e+07	4.777e+07	2.6339e+07	3.19459e+07	3.14476e+07	-	-
pmb0501	C5H14N4	[M+H]+	Agmatine	Alkaloids	642005	830365	729887	834825	1.13248e+06	892874	698487	632934	623485	722420	659591	778250	712586	1.00647e+06	743573	1.17166e+06	1.13835e+06	1.08799e+06	579139	707247	683921	C00179	ko00330,ko01100
Zbnp004535	C35H42O22	[M+H]+	Limocitrin-3-O-(hydroxy-methylglutarate)glucoside-glucoside	Flavonols	4.34953e+07	3.64978e+07	3.92142e+07	2.6671e+07	2.62306e+07	2.33411e+07	3.43901e+07	3.01002e+07	2.78399e+07	2.84779e+07	3.18736e+07	3.3305e+07	2.66954e+07	2.55526e+07	2.55322e+07	3.2884e+07	2.70441e+07	2.82479e+07	2.4286e+07	2.98296e+07	2.82308e+07	-	-
Zmjp008513	C20H20O9	[M+H]+	Brickellin	Flavones	1.68021e+07	1.88805e+07	1.84429e+07	1.96556e+07	1.95677e+07	2.28314e+07	2.1043e+07	2.18545e+07	2.25443e+07	2.28614e+07	2.16145e+07	2.25022e+07	1.89015e+07	1.82327e+07	1.87053e+07	2.10255e+07	19821575	2.28443e+07	1.64732e+07	1.94222e+07	2.01411e+07	-	-
Wagp004588	C22H34O11	[M+H]+	Dihydrovomifoliol 4-O-malonyl glucoside	Others	307036	313901	287403	316852	359633	319677	391785	333598	381494	409974	356388	396780	3.30879e+06	2.62072e+06	3.28125e+06	2.82598e+06	2.20958e+06	2.68414e+06	1.13993e+06	1.11041e+06	935328	-	-
Wagp000949	C14H25NO8	[M+H]+	N-Acetylleucine O-Glucoside	Alkaloids	72246.8	66332.2	69482.1	60401.4	73730.6	76327.3	651733	557821	543871	733624	589529	634930	672368	502846	543118	770479	722631	675155	403288	327813	381056	-	-
Hamp012107	C18H37NO	[M+H]+	Stearamide	Alkaloids	742670	121381	116383	150712	107774	82330.2	159030	235402	680496	216395	175769	193862	252285	250484	209991	317921	534061	258402	222641	188531	184969	C13846	-
Cmzn004594	C21H22O11	[M-H]-	Dunalianoside C	Phenolic acids	614209	562425	497083	763968	963831	978934	133866	142778	113337	98997.2	165446	95048.5	150860	202421	164754	229563	270409	160599	364854	323385	296502	-	-
Hmgp001888	C28H32O17	[M+H]+	Patuletin-3-O-rutinoside	Flavonols	195577	234959	240368	461955	668740	473441	459509	537737	625407	806646	637691	669324	1.17108e+06	1.2414e+06	1.37735e+06	1.69137e+06	1.64542e+06	1.69026e+06	920077	1.08693e+06	902298	-	-
mws0628	C7H6O2	[M-H]-	4-Hydroxybenzaldehyde	Phenolic acids	2.97405e+06	2.54256e+06	2.61082e+06	2.48637e+06	2.4792e+06	3.79691e+06	430468	569012	441526	391172	334495	295356	269750	265861	231218	195263	258368	250654	1.08759e+06	885536	955261	C00633	ko01100
mws4085	C11H12O5	[M-H]-	Sinapic acid	Phenolic acids	142396	103929	117462	83147.7	121921	97638.6	241003	255560	221588	240303	196278	196187	604919	660554	417005	352881	331286	347197	245561	250927	296281	C00482	ko00940,ko01100,ko01110
Lmjn004351	C16H12O8	[M-H]-	Quercetagetin-4'-Methyl Ether	Flavonols	20136.5	14348.8	14885	14790.3	19212.4	38245.6	9866.45	17568.4	14599.9	11610.7	10201.1	7598.4	22432.4	21083.3	20538.1	15817.8	20804.3	24325.1	21319.3	24484.5	26336.5	-	-
Lmjp002721	C20H22O7	[M+H]+	5,7,3',4',5'-Pentamethoxyflavanone	Flavanones	57034	40832.7	47540.9	60983.6	89997	87363	192303	260755	187871	325700	356219	384339	94246.1	103869	74661.8	181652	161295	230624	114534	132320	141382	-	-
Lmbn001981	C7H6O3	[M-H]-	2,5-Dihydroxybenzaldehyde	Phenolic acids	932191	770094	1.00408e+06	946474	895300	1.22528e+06	686116	660852	585890	627261	596654	352119	457708	435616	437312	411782	413457	450963	600134	592132	711961	C05585	ko00350,ko01100
Wagp008220	C19H18O6	[M+H]+	Cerrosillin	Flavones	1.83331e+07	1.97912e+07	2.05193e+07	2.0552e+07	2.23872e+07	2.27645e+07	2.85895e+07	2.6609e+07	2.60026e+07	2.59095e+07	3.18712e+07	3.13565e+07	2.69334e+07	2.36816e+07	2.63549e+07	2.60784e+07	2.12295e+07	2.61741e+07	1.91531e+07	2.32796e+07	2.2992e+07	-	-
Wagp009968	C22H18O7	[M+H]+	Justicidin A	Lignans	4.33352e+06	5.47162e+06	5.35215e+06	5.61416e+06	5.97857e+06	5.9403e+06	6.26946e+06	5.68267e+06	5.43391e+06	6.43815e+06	6.00096e+06	6.03332e+06	5.95921e+06	5.76645e+06	5.75345e+06	4.99458e+06	4.91152e+06	5.63123e+06	4.93346e+06	6.10157e+06	5.55006e+06	C10633	-
Hmmp003156	C27H30O15	[M+H]+	Isovitexin-7-O-glucoside(Saponarin)	Flavones	683763	853734	622444	855492	905433	672530	584299	583371	681442	637149	706019	629877	849033	932150	1.01412e+06	1.06626e+06	933464	805113	646174	738729	601197	C08064	-
Wbjp002526	C19H24N2O7	[M+H]+	8-Hydroxy-glucosylharmaline	Alkaloids	983132	1.19225e+06	1.03415e+06	1.02885e+06	914931	1.24133e+06	72149.1	84450.1	75659.6	98093.5	79168.4	108992	84928	41559.7	71784	95977.1	74939.3	52317.3	371713	430013	459306	-	-
mws0988	C16H12O7	[M-H]-	Rhamnetin; 3,5,3',4'-Tetrahydroxy-7-Methoxyflavone	Flavonols	17751.8	29376.9	18162.5	20000.9	53491.3	78465.9	90386.6	74348.6	70844.5	48074.8	42292.4	34020.6	32097.1	4135.76	26866.5	29452.2	62622.4	5186.75	35440.4	30627.1	37855.5	C10176	-
Zbnp004122	C41H50O26	[M+H]+	Limocitrin-3-O-glucoside-di-O-(3-hydroxy-3-methylglutarate)glucoside	Flavonols	5.82952e+06	6.00317e+06	4.94958e+06	4.29892e+06	3.23281e+06	5.27086e+06	1.23804e+06	1.90232e+06	3.47663e+06	1.04267e+06	1.66829e+06	1.79568e+06	223912	262405	272432	280992	910649	299378	1.64461e+06	1.84102e+06	2.03566e+06	-	-
Lmhn004756	C23H20O10	[M-H]-	Cinnamoylferuloyltartaric acid	Phenolic acids	5916.46	4356.05	9189.59	6411.67	6186.23	7056.59	19719.1	28629	15559.6	29323.8	19274.8	19578.3	48130.5	40586.6	23820.8	37092.5	37002.1	37566.5	21108.6	18269.5	17229.7	-	-
Hmhn003067	C15H18O8	[M-H]-	Phenylpropionic acid-O-β-D-glucopyranoside	Phenolic acids	1.94714e+06	2.28141e+06	2.54128e+06	2.40618e+06	3.55032e+06	2.45945e+06	8.25291e+06	9.13257e+06	8.60152e+06	9.39804e+06	1.12289e+07	7.51329e+06	5.26988e+06	4.77576e+06	4.94737e+06	6.00753e+06	4.88035e+06	5.99058e+06	5.76337e+06	5.02689e+06	4.68814e+06	-	-
pmb0624	C27H30O16	[M+H]+	Isoorientin-7-O-glucoside	Flavones	89256.2	137264	120863	156584	294128	294522	210536	134062	186640	193432	113979	186762	180359	149422	123125	201444	209160	239325	178304	148040	150012	-	-
Wagp002365	C16H21N5O8	[M+H]+	2-(3-(6-amino-9H-purin-9-yl)-7-hydroxy-1-(hydroxymethyl)-2,5-dioxabicyclo[2.2.1]heptan-3-yl)-5-(hydroxymethyl)tetrahydrofuran-3,4-diol	Others	6.08339e+06	6.21035e+06	6.19305e+06	5.22087e+06	5.44219e+06	6.38814e+06	1.32345e+07	1.03128e+07	1.08936e+07	1.24145e+07	1.08935e+07	1.1637e+07	1.53989e+07	1.4615e+07	1.32257e+07	1.36848e+07	1.16507e+07	1.31624e+07	7.75491e+06	9.41324e+06	9.3623e+06	-	-
pmp000169	C19H18O7	[M+H]+	Andrographidine D aglycone	Flavanones	793396	906178	928764	1.23964e+06	1.43705e+06	1.55888e+06	2.09248e+06	2.15685e+06	1.95569e+06	2.35602e+06	2.57603e+06	2.38835e+06	7.88748e+06	7.66651e+06	7.41128e+06	4.77739e+06	4.48327e+06	5.11528e+06	2.22017e+06	2.69728e+06	2.67884e+06	-	-
Zblp004717	C28H32O16	[M+H]+	3'-methoxyquercetin-3-O-L-rhamnosyl(1→2)-glucopyranoside	Flavonols	3.11597e+07	3.13223e+07	2.96859e+07	3.12977e+07	3.74768e+07	3.4347e+07	1.94046e+07	2.16804e+07	2.1759e+07	2.36926e+07	2.32384e+07	2.33507e+07	1.30999e+07	1.53905e+07	1.01294e+07	1.48395e+07	1.90264e+07	1.72425e+07	2.33444e+07	2.3785e+07	1.94709e+07	-	-
Lmjp005558	C19H18O8	[M+H]+	Quercetagetin-3,7,3',4'-Tetramethyl Ether	Flavonols	51050.4	37943.5	52640.4	49027.4	47025	44856.1	59320.1	59194.2	53123.8	61730	59450.1	56469.5	49883.7	66180.6	45670	68034.8	59163	47769.3	47631.1	57759.2	57649.7	-	-
MWSHY0047	C18H16O5	[M+H]+	5,7,4'-Trimethoxyflavone	Flavones	342016	364746	310464	380014	359288	424983	649994	612694	639474	722982	601544	848728	660664	575860	632501	738642	571538	714230	442811	549183	500999	-	-
Smgp004575	C21H20O12	[M+H]+	Quercetin-5-O-β-D-glucoside	Flavonols	3.96577e+07	3.951e+07	2.60746e+07	4.33251e+07	4.25044e+07	2.42884e+07	5.26573e+07	3.44224e+07	4.52359e+07	4.82553e+07	5.63548e+07	4.80366e+07	4.45993e+07	4.95995e+07	4.92056e+07	2.62318e+07	4.83535e+07	6.13282e+07	4.3041e+07	4.11382e+07	5.02592e+07	-	-
MA10107783	C10H8O5	[M-H]-	3-[(1-Carboxyvinyl)oxy]benzoic acid	Phenolic acids	144019	158560	146638	157206	186696	204382	187756	139692	128962	250517	215294	215157	205602	206107	189010	183118	110130	187382	145844	139475	118203	C20772	ko00130,ko01100,ko01110,ko01240
Lshp011101	C20H23NO12	[M+H]+	Narciclasine 4-Glucopyranoside	Piperidine alkaloids	106141	116713	115808	81663.2	103957	89307.5	199319	210820	245524	248406	256562	195087	330148	264764	366772	323934	246056	258296	133028	165092	152938	-	-
MWSprf119	C32H50O4	[M+H]+	3-acetylursolic acid	Triterpene	52891.3	46928.7	57020.6	51618.8	44278.2	53760.5	44584.4	36913.5	40439.7	33310.1	53019.5	41102.6	48197	41291.3	33042.4	33908.4	26827.7	29817.8	36951.2	30793.1	37708.3	-	-
Wagp010556	C18H18O6	[M+H]+	2',4'-Dihydroxy-2,3',6'-Trimethoxychalcone	Chalcones	117283	123621	103638	139962	121713	148214	267813	239024	247708	254444	240651	255508	215491	244793	204895	228975	199348	229307	145392	180274	160159	-	-
Lmjp101206	C15H16O5	[M+H]+	Murpaniculol	Coumarins	3372.38	5224.28	7407.62	2732.52	4466.85	6398.67	16541	16533.1	4814.18	11980.7	7427.72	908.263	13288.9	4171.45	9549.93	8597.11	5545.79	14827.1	8597.26	8392.65	10182.7	-	-
pmp001012	C17H16O7	[M+H]+	6-Hydroxy-1,2,3,7-tetramethoxyxanthone	Other Flavonoids	41357.5	49946.1	48883.2	47347.5	45402	89579.4	95107.4	100748	107834	180235	150143	171867	298524	283604	237833	325890	312946	410334	119777	129923	148095	-	-
Hmlp002975	C28H30O17	[M+H]+	Isorhamnetin-3-O-glucuronide-7-O-rhamnoside	Flavonols	275634	236087	289246	308234	351648	387593	262487	299386	257448	352288	484701	372160	148933	111137	151555	215601	164779	283381	268867	283734	329966	-	-
MWSmce294	C12H16O3	[M+H]+	Elemicin	Phenolic acids	27457.7	42511.8	40173.9	35708.1	45836.8	77303.7	31886	36531.9	23390.2	49092	41255.7	36158.5	13439.3	27105.7	19169.2	28882.4	15358.3	20941.5	30084.6	25876.2	24503.4	C10451	-
Ladp004569	C27H30O14	[M+H]+	portulacanone C malonyl glucoside	Other Flavonoids	1.71956e+06	2.72064e+06	2.22063e+06	2.91433e+06	3.22036e+06	3.25614e+06	3.09935e+06	3.14515e+06	3.0433e+06	3.6026e+06	3.13804e+06	3.1367e+06	1.79468e+06	1.87603e+06	1.79593e+06	1.93779e+06	2.04256e+06	1.97168e+06	2.02779e+06	2.47472e+06	2.105e+06	-	-
Lhhp102922	C21H22O6	[M+H]+	Fargesin	Lignans	119563	112333	135270	111216	128521	137478	198143	349043	325424	375070	427303	436624	271449	325508	208253	365206	240948	321685	173964	169207	205731	C16957	-
Lmgp005868	C32H30O14	[M+H]+	Chrysoeriol-7-O-(6''-feruloyl)glucoside	Flavones	19408.2	29534.3	38328.6	45627	81014.8	60118.3	15490.3	12876.5	20539.1	42270.9	29808.7	28072.9	23009.8	30050.9	35086.8	57977	86696.9	97830.1	32750.6	37107.8	29940.3	-	-
Wagp007355	C18H16O6	[M+H]+	8-Hydroxy-4',5,7-trimethoxyflavone	Flavones	1.45717e+06	1.52426e+06	1.67486e+06	1.82469e+06	2.45717e+06	2.86825e+06	2.09608e+07	1.88873e+07	1.7159e+07	2.50876e+07	2.29231e+07	2.57287e+07	7.75024e+06	6.24664e+06	5.46542e+06	9.71506e+06	9.93459e+06	1.17162e+07	8.95275e+06	9.94439e+06	1.11284e+07	-	-
Lmsn003628	C23H32O15	[M-H]-	6'-O-Sinapoylsucrose	Phenolic acids	6314.92	6615.24	4909.47	7385.8	17735.6	10080.2	134921	149467	83055.4	69757.2	115861	75277.9	209446	284511	188178	198244	172532	218722	93974.4	92219.1	111760	-	-
mws0920	C15H10O7	[M-H]-	Tricetin (5,7,3',4',5'-Pentahydroxyflavone)	Flavones	182904	234140	176527	273861	124838	174688	449770	300282	208013	343887	172364	215971	457375	264301	245821	499007	221488	277443	203409	210024	170447	C10192	ko00941
pmp000003	C16H12O7	[M+H]+	Nepetin (5,7,3',4'-Tetrahydroxy-6-methoxyflavone)	Flavones	34341.4	56501.9	43430.2	30993.2	56087.9	80421.9	20049.3	19554.8	22822.4	18798.6	16213.1	24642.8	65947.2	80885.8	70993.3	71996.7	64632.7	113599	33278.4	37743.1	41440	-	-
Lmpp003930	C30H26O12	[M+H]+	Apigenin-7-O-(6''-p-Coumaryl)glucoside	Flavones	5.20428e+07	5.432e+07	5.56232e+07	3.96932e+07	5.81635e+07	4.84638e+07	5.68793e+07	5.94921e+07	6.51887e+07	6.14188e+07	3.96887e+07	4.60826e+07	4.77985e+07	4.49571e+07	5.51994e+07	6.62082e+07	4.94015e+07	6.23006e+07	4.45523e+07	5.5204e+07	5.24993e+07	-	-
Lmlp006927	C35H36N4O5	[M+H]+	2-[4-(2-{[3-(2-Amino-2-oxoethyl)-5-methoxy-2-methyl-1H-indol-1-yl]methyl } phenoxy)butoxy]-N-(pyridin-3-yl)benzamide	Plumerane	1.5833e+06	1.66248e+06	1.88946e+06	2.07686e+06	2.18503e+06	1.86168e+06	2.56558e+06	2.53942e+06	2.25362e+06	2.6457e+06	2.59544e+06	2.45696e+06	237602	219004	227348	105519	110673	81730.5	2.07155e+06	1.8642e+06	1.66319e+06	-	-
Wafn002491	C16H18O11	[M-H]-	2-O-Feruloylglucaric Acid	Phenolic acids	9.53594e+06	9.01561e+06	7.42237e+06	9.51311e+06	9.08068e+06	1.01853e+07	1.4196e+07	1.60885e+07	1.24492e+07	1.45396e+07	1.56816e+07	8.45764e+06	1.21981e+07	1.11854e+07	1.21053e+07	9.9982e+06	9.45215e+06	1.04593e+07	1.12207e+07	9.00145e+06	1.03148e+07	-	-
Lmcp003402	C22H22O12	[M+H]+	Tamarixetin-3-O-glucoside (Tamarixin)	Flavonols	791252	686915	457097	535379	479841	593198	352716	697970	499909	664387	609026	607661	768745	714221	906816	1.50968e+06	511310	733661	716893	741057	875322	-	-
Wagp006738	C39H50O23	[M+H]+	Gardenin 5-[6''-(3-Hydroxy-3-Methylglutaryl)Glucoside]glucoside	Flavones	519614	648252	578995	559404	557992	566562	1.22142e+06	1.17206e+06	1.13445e+06	1.23954e+06	1.00719e+06	1.2606e+06	1.85245e+06	1.83133e+06	1.8497e+06	2.68807e+06	1.84762e+06	2.1999e+06	1.03983e+06	1.0842e+06	1.2741e+06	-	-
pmb0566	C26H28O15	[M+H]+	Luteolin-7-O-glucoside-5-O-arabinoside	Flavones	7.72525e+06	7.2356e+06	7.14606e+06	7.99074e+06	7.89359e+06	6.73936e+06	5.15866e+06	7.36323e+06	3.98316e+06	4.5489e+06	4.22044e+06	4.71369e+06	3.29949e+06	3.88298e+06	4.15624e+06	4.93823e+06	3.73608e+06	3.78809e+06	5.32774e+06	6.57589e+06	6.37254e+06	-	-
Wagp001741	C19H28N2O9	[M+H]+	N-(gamma-L-glutamyl)tyramine O-glucoside	Phenolamine	1.65688e+06	2.11537e+06	1.71159e+06	1.57153e+06	1.53107e+06	1.82707e+06	1.49773e+06	1.52443e+06	1.30051e+06	1.4568e+06	1.3388e+06	1.35807e+06	736321	653989	692725	301035	246324	308478	804674	973536	986417	-	-
Wagp004314	C27H34O15	[M+H]+	Phloretin 3',5'-Di-C-Glucoside	Flavones	4.28215e+06	4.33286e+06	4.26667e+06	4.90125e+06	4.43336e+06	4.79716e+06	2.176e+06	2.4069e+06	2.27676e+06	2.32519e+06	2.23862e+06	2.45893e+06	920834	1.00002e+06	973563	1.90148e+06	1.78695e+06	1.65127e+06	2.33226e+06	2.63122e+06	2.11397e+06	-	-
MWSmce709	C9H7N	[M+H]+	Isoquinoline	Isoquinoline alkaloids	101800	99419.5	98205.8	128651	116999	120824	180031	167272	169556	200824	227809	252414	155322	133553	145351	84157.5	133133	97622.5	113252	140034	135103	C06323	-
Qmzp101807	C20H22O5	[M+H]+	Avicennol	Coumarins	11494.2	9824.06	11601.5	12368.6	8594.63	10445.6	20723.9	23849.9	22826.6	36018.5	31587.3	33423.2	15213.2	19291.5	20584.8	16655.4	13783.3	19082.7	17315.4	21620.6	19784.7	-	-
Jmwn002117	C14H20O9	[M-H]-	2-(3,4-dihydroxyphenyl)ethanediol 1-O-β-D-glucopyranoside	Phenolic acids	40343.5	43746.2	40796.3	42276.9	43846.1	57085.5	107519	96795.1	103750	90497.9	97745.7	81267.2	75252.4	92111.5	84095.6	90196	94152.9	102694	72800.5	89948.5	77560.6	-	-
Qmhp090808	C29H28N2O4	[M+H]+	18-Demethylparaensidimerin C	Alkaloids	1.18738e+06	1.01739e+06	1.03661e+06	1.09313e+06	1.09947e+06	1.09303e+06	2.01509e+06	2.34051e+06	2.023e+06	2.36552e+06	2.32234e+06	2.91372e+06	2.55276e+06	2.74947e+06	2.73157e+06	2.1898e+06	2.40238e+06	2.20059e+06	1.562e+06	1.88014e+06	1.55976e+06	-	-
Wagp007545	C20H20O8	[M+H]+	3'-Hydroxy-3,4',5,7,8-Pentamethoxyflavone	Flavones	7.74281e+06	8.55946e+06	8.27036e+06	6.4778e+06	7.17261e+06	8.33314e+06	1.09203e+07	1.0425e+07	9.72113e+06	1.35001e+07	1.13278e+07	1.12193e+07	8.16439e+06	8.47753e+06	8.64695e+06	1.13682e+07	1.03611e+07	1.21527e+07	6.2117e+06	7.62102e+06	7.52977e+06	-	-
Wagp006163	C12H16O4	[M+H]+	2,3,4,6-Tetramethoxystyrene	Others	161851	189731	173276	183088	191630	221992	396569	584472	443498	456580	562213	518003	275871	210199	197729	517526	405557	390567	237145	293805	282796	-	-
pmb2976	C33H40O20	[M-H]-	Chrysoeriol-8-C-arabinoside-7-O-Sophoroside	Flavones	20457	36642.5	25811.8	45209.7	58172.5	52848.7	38273.7	15423.8	39822.3	40110.5	6273.12	8377.14	73044.9	64873.8	49873.4	54005.2	74272.1	71544.7	36518.9	36139.7	43787.3	-	-
mws1034	C16H14O5	[M+H]+	Isosakuranetin (5,7-Dihydroxy-4'-methoxyflavanone)	Flavanones	1.03287e+06	512408	647554	636510	544762	1.24939e+06	133597	223814	151729	78978.3	54914.3	78898.9	27738.2	28851.1	28540.9	31933.2	27991.4	17076.2	273975	307867	342600	C05334	ko00941,ko01110
Lmsn002247	C13H16O8	[M-H]-	1-O-Salicyloyl-β-D-glucose	Phenolic acids	2.11883e+06	2.76589e+06	2.44735e+06	2.28657e+06	3.47117e+06	2.18233e+06	3.46638e+06	4.90097e+06	3.62538e+06	2.90148e+06	3.13984e+06	3.29613e+06	1.32661e+06	1.23221e+06	1.29805e+06	2.39038e+06	1.61172e+06	2.36098e+06	2.54287e+06	2.65052e+06	2.13436e+06	-	-
Hmhp005160	C17H14O7	[M+H]+	Rehderianin I	Flavonols	1.29554e+06	986280	1.22715e+06	1.40719e+06	1.71834e+06	2.68903e+06	3.3023e+06	3.9677e+06	3.19312e+06	5.53936e+06	5.3542e+06	5.58371e+06	9.91887e+06	9.30609e+06	8.13772e+06	1.18284e+07	1.14305e+07	1.41686e+07	4.00329e+06	5.00932e+06	4.60561e+06	-	-
Lmmn001294	C14H20O9	[M-H]-	Koaburaside	Phenolic acids	28913.1	39051	40156.7	57942.3	43796.7	59479.6	116746	107862	88705.9	97902.8	125060	80197.9	90144.4	74319.1	93370.3	93655.5	106150	97748.5	86110.5	91737.3	73471.2	-	-
Lmpp003268	C33H40O20	[M+H]+	Kaempferol-3-O-rutinoside-7-O-glucoside	Flavonols	21131.9	37316.4	36093.8	60789.1	60416.9	57702.3	57244.1	21437.6	35339.1	38024.1	36895.5	36746	90184.4	99489.8	101895	183978	98259.9	106967	59643.9	73124.4	61770.7	-	-
pmp001198	C6H13NO2	[M+H]+	6-Deoxyfagomine	Piperidine alkaloids	3.36565e+06	3.50416e+06	3.05686e+06	4.23606e+06	4.48251e+06	4.55957e+06	1.16579e+06	1.13664e+06	936030	1.41995e+06	1.47621e+06	1.37991e+06	557026	493055	525836	473950	437427	508857	1.32717e+06	1.61807e+06	1.62648e+06	-	-
mws0467	C9H10O3	[M-H]-	3-(4-Hydroxyphenyl)-propionic acid	Phenolic acids	445277	513978	437521	480026	579706	545060	139405	144078	114274	131210	119871	89931.8	87239.9	86242.7	73028.5	124828	153918	141253	206177	258170	237093	C01744	-
Lmsn002815	C27H30O15	[M-H]-	Kaempferol-3-O-rutinoside(Nicotiflorin)	Flavonols	3.37838e+06	5.12641e+06	4.43349e+06	3.9002e+06	5.82163e+06	5.62785e+06	6.04662e+06	5.53008e+06	6.22064e+06	7.5041e+06	6.63539e+06	4.25129e+06	4.47002e+06	4.05837e+06	4.26414e+06	6.46556e+06	5.57895e+06	6.77334e+06	5.87568e+06	6.30551e+06	5.04202e+06	C21833	ko00944,ko01110
Lhmp110108	C17H24O9	[M+H]+	1-((Pentanoyl)phloroglucinyl]-β-D-glucopyranoside	Others	26416.2	32290.2	22956.7	30883.8	30855.3	27469.8	110859	83142.2	59787.9	74342.6	74344.6	92198.6	137589	118850	120469	107817	111625	92822.9	54610.4	67606.9	65790.6	-	-
Wagp005436	C32H40O19	[M+H]+	Gardenin C 5-Diglucoside	Flavones	1.69497e+06	1.42286e+06	1.66498e+06	1.69982e+06	2.45275e+06	2.64638e+06	1.39211e+06	1.3034e+06	1.15706e+06	1.99471e+06	1.85952e+06	2.31956e+06	1.25436e+06	1.35739e+06	1.29794e+06	1.25813e+06	882401	1.35039e+06	1.14629e+06	1.26799e+06	1.43328e+06	-	-
Wagp002962	C21H26O12	[M+H]+	Umbelliferone 7-O-Rutinoside	Coumarins	791136	703172	596297	361297	306311	297707	754536	804131	793098	816492	762961	879297	757731	890087	731369	593884	439677	560118	469472	586903	552336	-	-
pmb0608	C25H24O14	[M+H]+	Chrysoeriol-7-O-(6''-malonyl)glucoside	Flavones	250000	383378	188834	373411	610075	423328	564398	627136	698529	974680	946931	640875	770037	922253	631076	1.27252e+06	1.44224e+06	1.71126e+06	595612	732785	725123	-	-
Lskp211409	C27H44O8	[M+H]+	Ergosta-5,24(28)-diene-3,20,26-triol (Podecdysone C)	Steroid	371316	438650	443515	515733	641828	659716	926895	1.03105e+06	1.02896e+06	1.25541e+06	1.24082e+06	1.25166e+06	436175	472956	484727	538047	364196	432337	452596	551845	460976	C16500	-
pmp000587	C24H22O14	[M+H]+	Luteolin-7-O-(6''-malonyl)glucoside	Flavones	15916.5	23008.1	25434.5	15187.3	27045.5	18406.1	28940.5	18436.6	32972.2	23187.1	29307	18988.3	199360	395894	300830	546496	517413	433077	102908	120694	97652.5	C10103	-
Lmmp010562	C24H38O4	[M+H]+	Diisooctyl Phthalate	Phenolic acids	1.96252e+06	1.29801e+06	1.70987e+06	1.2154e+06	1.27129e+06	1.06085e+06	1.14727e+06	1.90792e+06	3.06955e+06	1.6294e+06	1.49502e+06	2.07302e+06	1.92309e+06	2.01946e+06	1.78508e+06	1.91129e+06	1.56577e+06	2.01901e+06	934742	966640	1.1473e+06	C14577	-
Zapn011717	C25H28O5	[M-H]-	6,8-Diprenylnaringenin; Lonchocarpol A	Flavanones	547.264	2500.93	515.149	1802.94	570.949	599.356	5057.21	8712.85	1564.12	11808.7	39209	906.63	1127.03	6598.4	1926.83	9	9	9	3896.72	3688.72	4565.26	C09724	-
Lmjn007168	C17H14O7	[M-H]-	Quercetin-3,3'-dimethyl ether	Flavonols	8719.32	15838.7	6218.48	6370.83	11158.6	16044.6	20767.9	19151.3	12724	15807.8	15990.6	13212	19364.7	13616.5	15378.4	29245	59542.4	29994.8	17299.1	14260.2	14329.9	-	-
Wagp006873	C16H18O5	[M+H]+	Aculeatin	Coumarins	372766	343040	368729	419247	290882	414272	222545	242011	159293	176065	144889	178839	44293.4	49041.3	49362.7	25179.7	32759.1	33518.9	170631	165729	203301	-	-
MWSmce200	C11H6O4	[M+H]+	Bergaptol	Coumarins	171067	236816	195413	148125	160974	171617	95118.3	96887.7	135458	59569.4	102711	82643	150391	133710	146109	130527	74453	92500	142478	156516	124493	C00758	ko00999,ko01110
Lmmp122803	C27H34O12	[M+H]+	Balanophonin E glucoside	Lignans	338227	310288	416129	339209	272623	425535	546997	576230	396565	244553	508415	532650	584280	248205	461593	673795	228634	495427	367982	458249	395112	-	-
Layp006271	C27H28O14	[M+H]+	5-Hydroxy-3',4',7-trimethoxyflavone malonyl glucoside	Flavones	133604	117152	120999	75951.1	88785	86119.5	149896	143384	119076	146553	214033	167079	105961	139710	146145	155074	118070	117133	98825.7	123445	107244	-	-
Wagp007665	C17H14O8	[M+H]+	3,3',4',5'-Tetrahydroxy-5,7-Dimethoxyflavone	Flavones	1.85254e+06	1.19948e+06	1.66702e+06	1.38176e+06	1.38592e+06	3.44203e+06	787735	1.02261e+06	1.07005e+06	937249	936187	930513	1.62347e+06	1.52575e+06	1.13679e+06	1.52995e+06	1.78932e+06	2.14929e+06	943343	1.14703e+06	1.16754e+06	-	-
HJAP026	C28H32O16	[M+H]+	Chrysoeriol-6-C-glucoside-4'-O-glucoside	Flavones	2.80616e+06	3.01207e+06	3.01076e+06	5.60848e+06	7.93133e+06	6.07592e+06	7.75116e+06	8.60726e+06	9.11164e+06	1.17687e+07	1.15632e+07	1.0642e+07	5.41753e+06	5.59533e+06	4.61306e+06	7.47362e+06	9.80558e+06	9.70913e+06	5.89209e+06	7.02646e+06	5.72063e+06	-	-
Wagp005779	C22H32O10	[M+H]+	3-Oxo-Alpha-Ionol 3'-(6''-Malonyl)Glucoside	Others	3.05023e+06	3.18594e+06	3.48306e+06	3.51026e+06	3.49606e+06	3.49508e+06	4.68625e+06	4.90004e+06	3.76812e+06	3.44063e+06	3.61765e+06	3.24055e+06	2.23682e+07	2.16266e+07	1.72188e+07	2.25073e+07	2.19621e+07	1.71304e+07	6.67287e+06	7.68419e+06	8.40042e+06	-	-
Hmgp003130	C17H14O7	[M+H]+	Iristectorigenin A	Isoflavones	1.27716e+06	1.36169e+06	1.24698e+06	1.36488e+06	2.20674e+06	2.43399e+06	3.24755e+06	3.34162e+06	3.15417e+06	5.45717e+06	4.85399e+06	5.68139e+06	1.03135e+07	1.01044e+07	8.55176e+06	1.2033e+07	1.25119e+07	1.38022e+07	3.82684e+06	4.60524e+06	4.76995e+06	-	-
Zmjp005610	C24H26O13	[M+H]+	Chrysosplenoside C	Flavones	4.99148e+06	5.4702e+06	4.88985e+06	5.23064e+06	4.49005e+06	5.15223e+06	2.97691e+06	3.2132e+06	3.48887e+06	3.42451e+06	3.03483e+06	3.49878e+06	4.41823e+06	4.06812e+06	3.88467e+06	4.33935e+06	5.40458e+06	4.39098e+06	3.63683e+06	4.2238e+06	4.5772e+06	-	-
Lmjp005690	C19H18O8	[M+H]+	Chrysosplenetin (5,4'-Dihydroxy-3,6,7,3'-tetramethoxyflavone)	Flavones	1.11874e+07	1.16909e+07	1.15204e+07	12460852	1.25919e+07	1.37504e+07	1.48316e+07	1.50285e+07	1.37883e+07	1.55634e+07	1.54211e+07	1.49569e+07	1.30825e+07	1.25062e+07	1.13156e+07	1.45918e+07	1.32136e+07	1.47122e+07	1.04356e+07	1.26336e+07	1.29702e+07	C10030	-
Lmjp005016	C17H14O7	[M+H]+	Cirsiliol (3',4',5-Trihydroxy-6,7-Dimethoxyflavone)	Flavanones	281057	326682	302675	345597	292055	383915	226822	251725	213346	259449	274202	278476	236616	245806	220413	220830	213365	246885	180575	227443	205672	C10033	-
HJAP024	C27H30O16	[M+H]+	Kaempferol-6,8-di-C-glucoside	Flavonols	5.49967e+06	5.88361e+06	6.71883e+06	1.11485e+07	1.26433e+07	1.18278e+07	9.61434e+06	9.12638e+06	1.01777e+07	1.1167e+07	1.0233e+07	9.88606e+06	5.52687e+06	6.41242e+06	4.96992e+06	8.73409e+06	9.58847e+06	1.01569e+07	7.3333e+06	8.32461e+06	6.6291e+06	-	-
Lmyp004081	C27H30O14	[M+H]+	Isovitexin-2''-O-rhamnoside	Flavones	507141	508609	580823	507547	469775	499199	947862	831804	877785	1.0998e+06	1.15402e+06	1.20556e+06	818142	853461	750446	1.1526e+06	1.06935e+06	1.43756e+06	749357	786899	628547	-	-
Zmsp001834	C8H8O4	[M+H]+	2,6-Dimethoxy-1,4-benzoquinone	Quinones	528140	579623	596434	630714	791963	655672	368536	367302	360123	369650	370241	330168	281665	297282	247792	269918	248709	236918	299941	363895	372791	C10331	-
Lmtp004044	C26H28O16	[M+H]+	Quercetin-3-O-apiosyl(1→2)galactoside	Flavonols	53654.1	26490.4	71079.6	103190	165015	84579.4	35005.3	47312.5	43326.2	48499.5	25595.1	51212.9	59457.2	46456.7	27170.9	57066.6	72734.7	71993.6	57723.9	45747.3	52208.9	-	-
MWSslk054	C27H30O10	[M+H]+	Baohuoside Ⅰ; Icariside II	Flavonols	943461	849190	1.12451e+06	980095	791714	897365	136733	160808	124696	67634.1	86509	95615.6	27120.3	15574	15277.9	12552.5	21183.4	15080.5	412514	519260	457673	-	-
Wagp004424	C19H21NO10	[M+H]+	Acetoxyindole N-malonyl glucoside	Plumerane	870723	1.34239e+06	1.10906e+06	1.24467e+06	883175	1.34739e+06	1.23884e+06	1.34709e+06	1.28175e+06	1.05501e+06	889574	717707	953451	1.27392e+06	1.04415e+06	707668	1.12952e+06	895863	777000	949902	964193	-	-
Lajp005489	C26H30O13	[M+H]+	5-hydroxy-6,7,3',4',5'-pentamethoxyflavone glucoside	Flavones	5.42589e+06	6.64002e+06	5.11975e+06	6.23098e+06	5.83208e+06	6.17847e+06	3.00441e+06	3.13807e+06	2.84553e+06	3.87476e+06	3.85337e+06	4.11869e+06	2.56803e+06	2.32124e+06	2.87253e+06	3.83535e+06	3.73451e+06	3.39242e+06	3.19285e+06	3.18957e+06	3.8798e+06	-	-
pmb0620	C34H42O21	[M+H]+	Chrysoeriol-6,8-di-C-glucoside-7-O-glucoside	Flavones	523096	534715	431355	436535	466383	470518	648917	756573	808451	790779	884167	868628	823918	724372	760659	873987	826905	983056	501959	633393	588512	-	-
Lagp003663	C24H26O12	[M+H]+	7,3',4'-Trihydroxyquercetin glucoside	Flavones	1.28015e+07	1.36765e+07	1.10273e+07	8.93523e+06	1.0151e+07	9.06829e+06	3.05501e+06	3.0188e+06	2.49728e+06	3.31984e+06	3.24907e+06	3.01085e+06	1.68217e+06	1.60617e+06	1.46718e+06	2.40353e+06	1.75903e+06	2.86211e+06	4.14469e+06	4.95909e+06	5.20635e+06	-	-
pmb0639	C33H40O20	[M+H]+	Apigenin-8-C-glucoside-7-O-Sophoroside	Flavones	28236.9	30618.1	19372.6	33128.2	29095.5	26013.5	167795	155397	140080	185344	162385	178438	359265	405393	306414	452155	471411	432850	123312	142518	155931	-	-
Zmlp005019	C21H18O12	[M+H]+	3,3'-O-Dimethylellagic Acid-4'-O-arabinoside	Tannin	190480	269760	317413	307066	386117	437770	78258.7	84331.6	59398.7	111469	207994	99670.2	60048.1	54217.4	39503.4	73240.8	81032.9	98766	100884	119176	127234	-	-
Laxp004783	C23H24O11	[M+H]+	Abrusin	Flavones	108477	155040	111685	169128	101760	146333	118899	122414	119517	117484	131952	116916	55211.1	140350	122669	98775.2	76361.8	23788.3	88722.3	96908.1	111529	-	-
Layp005773	C25H28O12	[M+H]+	5,6,7,3',-Tetramethyl-4'-hydroxyflavone glucoside	Flavones	2.48097e+07	3.10326e+07	2.84041e+07	3.34476e+07	3.38392e+07	3.8203e+07	8.79777e+06	8.96658e+06	8.33523e+06	9.90994e+06	8.3669e+06	1.12077e+07	6.21238e+06	4.08197e+06	5.28553e+06	7.58094e+06	8.12811e+06	8.74969e+06	1.34067e+07	1.21012e+07	1.52583e+07	-	-
Lmsp010393	C19H18O7	[M+H]+	Eupatorin-5-methylether (3'-hydroxy-5,6,7,4'-tetramethoxyflavone)	Flavones	4.59036e+06	5.11729e+06	4.79412e+06	6.75666e+06	7.87351e+06	7.93256e+06	7.30776e+06	7.40318e+06	7.79327e+06	8.90737e+06	8.26977e+06	8.42486e+06	6.77145e+06	6.46948e+06	6.08261e+06	9.61967e+06	9.02145e+06	9.35506e+06	5.72664e+06	7.04417e+06	7.08857e+06	-	-
Lwhp010633	C10H9NO	[M+H]+	Echinopsine	Quinoline alkaloids	2.51529e+06	2.81005e+06	2.23518e+06	2.76671e+06	2.40698e+06	3.34187e+06	208220	202733	187916	260696	247955	279656	151284	157876	124360	120181	119498	220502	716888	879851	890293	-	-
Zmdn011161	C15H12O3	[M-H]-	Chrysophanol-9-anthrone	Anthraquinone	900034	1.07486e+06	904888	908232	836207	965555	901424	869699	624264	771099	810759	960900	849499	845851	912602	962431	770847	849340	1.07895e+06	958770	852852	C10314	-
Wagp001908	C20H30N2O8	[M+H]+	N-Feruloylputrescine N-glucoside	Phenolamine	6.44273e+06	7.60288e+06	7.99905e+06	7.54601e+06	1.09684e+07	1.05656e+07	1.10002e+07	1.08592e+07	8.61546e+06	1.33352e+07	1.19663e+07	1.43789e+07	9.20436e+06	1.00727e+07	9.76929e+06	1.01101e+07	6.81431e+06	8.45229e+06	6.1842e+06	7.76352e+06	7.4733e+06	-	-
Lmjp101405	C15H16O4	[M+H]+	Murraol	Coumarins	37057.8	56487.9	25947.9	35228.6	64441.3	51463.4	43077.4	48435.3	31213	24571.6	20191.1	15692.9	19480.8	10597.8	17193.5	13160.3	33663.2	21604.3	28488.1	34985.7	28942.5	-	-
Wagp005587	C34H40O19	[M+H]+	Sorbifolin 5-[6''-(3-Hydroxy-3-Methylglutaryl)Glucoside]Rhamnoside	Flavones	913711	866812	950348	969030	853078	1.0413e+06	494644	514299	550502	489459	502337	559342	159899	156807	152979	184150	195609	185263	489936	606113	506166	-	-
Lacp003271	C17H20O9	[M+H]+	Amurenlaetone B	Phenolic acids	2.37059e+06	2.21012e+06	2.44641e+06	2.4854e+06	2.43677e+06	2.62772e+06	1.73307e+06	1.84361e+06	1.60564e+06	1.82638e+06	1.83238e+06	1.76204e+06	2.08061e+06	2.05446e+06	2.05785e+06	1.57854e+06	1.35543e+06	1.42197e+06	1.39942e+06	1.6782e+06	1.76265e+06	-	-
Lmjp003822	C26H26O12	[M+H]+	3,5-O-Dicaffeoylquinic Acid Methyl Ester	Phenolic acids	574687	412718	644463	808473	876710	948834	257759	281887	333179	281128	321741	415651	34717.7	34779.4	70217.3	122825	108121	98901.9	356099	280790	322007	-	-
pmb3041	C23H22O14	[M-H]-	Tricin-7-O-saccharic acid	Flavones	1.79013e+06	1.14714e+06	1.54592e+06	856625	1.19113e+06	1.33058e+06	587559	567299	753584	425189	627016	436623	434143	301588	305403	434176	393951	644028	764847	896051	969307	-	-
pmb0752	C17H20O9	[M+H]+	3-O-Feruloylquinic acid	Phenolic acids	2.93788e+06	2.89472e+06	3.06066e+06	3.12256e+06	3.04929e+06	3.5563e+06	2.18547e+06	2.5972e+06	1.7935e+06	2.19667e+06	2.56673e+06	2.19427e+06	2.37645e+06	2.71707e+06	2.65434e+06	1.61652e+06	1.91675e+06	1.99426e+06	1.49878e+06	1.86746e+06	1.83913e+06	C02572	-
mws0097	C20H22O6	[M-H]-	Pinoresinol	Lignans	18900.1	18644.3	19466.7	18604.4	18795.5	16648.1	13861.3	11045.5	12140.9	7885.12	8543.48	5711.45	38521.1	44128.4	34357.7	36102.1	33670.2	38832.4	21722.6	23449.5	18492.5	C05366	ko00999,ko01100,ko01110
Lmln001195	C14H18O7	[M-H]-	Picein (4-Acetylphenyl-glucoside)	Phenolic acids	144140	116184	134860	123524	130769	146553	213471	256671	224124	235462	269708	249907	196898	198941	191816	228861	189135	202383	207272	165266	201149	C10720	-
Smhp003438	C27H30O16	[M+H]+	Luteolin-6,8-di-C-glucoside	Flavones	4.61743e+06	7.07818e+06	6.45658e+06	8.94078e+06	1.28484e+07	1.13161e+07	9.55136e+06	9.56576e+06	8.90157e+06	1.19253e+07	1.11859e+07	8.38353e+06	6.42677e+06	5.96092e+06	5.06172e+06	7.58402e+06	8.84797e+06	1.05481e+07	8.88264e+06	8.5592e+06	7.06278e+06	C10102	-
mws1603	C34H46O18	[M-H]-	Eleutheroside E	Lignans	453049	438706	472016	473695	413194	304989	523680	395078	551313	307006	301867	217289	321613	375242	402800	428593	336233	362685	371480	427874	338592	C20786	-
MWS1872	C14H8O3	[M+H]+	1-Hydroxyanthraquinone	Anthraquinone	98265.9	55744.1	77198.2	90382.3	78112.5	85172.3	58873.4	57125	50644.5	48673.9	47754.7	52486.5	48782.3	49933.5	38468.5	32958.6	54518.9	43706.8	68126.3	62510.3	53615.7	C02980	-
pmp000589	C24H22O15	[M+H]+	Quercetin-7-O-(6''-malonyl)glucoside	Flavonols	90155.5	97943.6	129239	252431	451544	408040	118697	85670.3	105068	191163	129057	171110	291864	766572	354222	1.00167e+06	1.04542e+06	1.11559e+06	422500	341139	351500	-	-
Lmbn004847	C10H12O3	[M-H]-	4-Methoxyphenylpropionic acid	Phenolic acids	17765.4	10173.5	17972.4	17267.5	17646.7	19324.8	14726.1	25078.8	12335.5	8276.24	16232.3	10219.8	49008.2	64584.2	41749.6	46947.5	61254.4	52812.2	24369.5	30710.2	26411.1	-	-
MWSmce526	C6H12N2O3	[M+H]+	Daminozide	Alkaloids	34668.1	27754.8	42319.7	33634.7	52939.6	35342.8	25316.3	19029.5	24791.4	19856.4	35088.9	24439.1	32068.8	26872.1	19059.9	31932.2	29558.9	22716.2	22468.1	28347.1	27080.7	C10996	-
Lajp006634	C27H28O15	[M+H]+	3',5'-dihydroxy-5,7,4'-trimethoxyflavone malonyl glucoside	Flavones	679181	675532	621419	898210	1.09366e+06	1.14365e+06	614456	598527	627672	717606	788528	961290	375106	312235	384500	472790	438371	504777	600347	543105	688010	-	-
pme3081	C8H12N2O2	[M+H]+	4-(Aminomethyl)-5-(hydroxymethyl)-2-methylpyridin-3-ol	Alkaloids	2.38357e+06	2.42697e+06	2.25349e+06	2.27241e+06	2.49696e+06	2.50506e+06	1.50593e+06	1.53714e+06	1.24979e+06	1.7321e+06	1.61749e+06	1.78069e+06	915833	963576	969553	997019	891833	943575	1.11274e+06	1.39326e+06	1.36698e+06	C00534	ko00750,ko01100
Cmbp005948	C21H20O8	[M+H]+	1-O-p-Hydroxycinnamoyl-3-O-caffeoylglycerol	Phenolic acids	92028.8	121691	99259	146904	190507	181873	204304	167394	157186	191775	229093	157197	75303.2	93715.6	93931.6	77302.4	72130.6	74822.7	110556	136274	112189	-	-
pmp001007	C15H12O6	[M+H]+	1,7-Dihydroxy-2,3-dimethoxyxanthone	Other Flavonoids	1.93282e+06	1.90986e+06	1.9787e+06	1.52979e+06	1.57619e+06	1.84343e+06	1.88968e+06	1.76789e+06	1.76327e+06	1.40436e+06	1.63214e+06	1.76231e+06	950200	876426	940138	735605	622402	583986	1.07087e+06	1.19891e+06	1.36228e+06	-	-
mws1519	C27H32O15	[M-H]-	Eriodictyol-7-O-Rutinoside (Eriocitrin)	Flavanones	2.10315e+07	1.77836e+07	1.83924e+07	2.15099e+07	1.94826e+07	1.87981e+07	1.58232e+07	1.68531e+07	1.52135e+07	1.46394e+07	1.45751e+07	1.24527e+07	7.98657e+06	9.91478e+06	8.8449e+06	1.32577e+07	1.18256e+07	1.45199e+07	1.8763e+07	1.52608e+07	1.53791e+07	C09732	-
zjgp122321	C16H18O9	[M+H]+	4-O-acetyl-3-O-caffeoyl-2-C-methyl-D-erythronate	Others	1.39354e+06	1.6144e+06	1.61699e+06	1.88951e+06	2.28531e+06	1.86909e+06	260186	231841	246884	250942	235849	289549	84561.8	94795.3	74628.5	203694	230736	240229	739744	851221	944274	-	-
Lmyp003387	C10H9NO3	[M+H]+	2-Oxo-3,4-dihydro-1H-quinoline-3-carboxylic acid	Quinoline alkaloids	55839.1	42382.2	49061.6	42340	41879.5	54887.1	44883.7	33107.1	53757.5	68605.6	60297.5	45564.8	21077.4	34355.7	25290.5	19876.2	29316.5	39120.3	33106.2	32101.3	39908	-	-
pme1439	C9H8O3	[M+H]+	p-Coumaric acid	Phenolic acids	541193	533671	402607	627124	552245	666710	251887	361157	270196	261926	251242	300383	352242	311927	286167	182292	295251	266885	266989	338027	323509	C00811	ko00130,ko00350,ko00940,ko00950,ko01100,ko01110
Wagp007652	C38H46O22	[M+H]+	Murrayanol 5-[6''-(3-Methylglutaconyl)Glucoside]glucoside	Flavones	442721	449056	365733	392238	274212	390468	390728	308923	287668	318256	326847	325459	51291	50966	53424.8	72655.7	65847.8	62504.9	184353	221043	234517	-	-
Zbnp010162	C21H20O5	[M+H]+	Citrunobin	Chalcones	9626.6	22363.8	19605.9	21688.2	32246.5	26603.9	29381.4	32684.2	28808	29556.8	34086	35649.3	39967.3	31376.5	36108.2	24920	22163.4	31853.9	27419.3	34514.4	33706.1	-	-
pmp000724	C10H15NO	[M+H]+	Pseudoephedrine	Alkaloids	767770	914300	870786	986910	1.07402e+06	1.10921e+06	118133	118847	103754	150508	152759	165414	82646.5	77246.2	75799.2	82422.9	70501.1	85678.4	319184	402910	390685	C02765	ko00996,ko01100
pmp000120	C22H22O11	[M+H]+	Diosmetin-6-C-glucoside	Flavones	1.68158e+07	1.90839e+07	1.96952e+07	2.21437e+07	2.38184e+07	2.61238e+07	2.05035e+07	1.54923e+07	2.30557e+07	2.6846e+07	2.45918e+07	2.46259e+07	1.13607e+07	1.21186e+07	1.05466e+07	2.13457e+07	1.73143e+07	2.3432e+07	1.55724e+07	1.82527e+07	1.44316e+07	-	-
pmp000293	C16H18O5	[M+H]+	5-O-Methylvisamminol	Chromone	334945	461037	324677	395936	366543	423104	208209	149901	150836	163519	130330	198317	53414.5	45401	43908.4	26913.5	19285.9	22873.9	118030	146658	147593	C09016	-
Lhzp102808	C20H18O6	[M+H]+	Sesamin	Lignans	1.36504e+06	1.72273e+06	1.60854e+06	2.08312e+06	2.38565e+06	1.7681e+06	211061	240645	218136	203421	268561	246144	104770	93924.4	110048	184291	215514	275333	706913	821708	904759	C10882	-
Wagp010653	C21H22O8	[M+H]+	3,5,6,7,3',4'-Hexamethoxyflavone	Flavones	2.24278e+07	2.36216e+07	2.30313e+07	2.2608e+07	1.89786e+07	2.12383e+07	3.5413e+07	3.57132e+07	3.1751e+07	3.68533e+07	3.6833e+07	3.64912e+07	3.80509e+07	40359464	3.85944e+07	3.64298e+07	3.12503e+07	3.76124e+07	2.19168e+07	2.75978e+07	2.70325e+07	-	-
Wagp010621	C23H20O8	[M+H]+	5-Methoxyjusticidin A	Lignans	1.05466e+06	909451	1.00727e+06	1.10462e+06	932926	982341	1.56286e+06	1.60733e+06	1.45715e+06	1.41604e+06	1.52607e+06	1.52588e+06	1.67678e+06	1.53591e+06	1.59507e+06	1.45565e+06	1.48092e+06	1.4403e+06	1.06717e+06	1.3665e+06	1.22646e+06	-	-
Wagp006298	C39H50O23	[M+H]+	Natsudaidain 3-[6''-(3-Hydroxy-3-Methylglutaryl)Glucoside]glucoside	Flavones	1.48325e+07	1.70479e+07	1.65753e+07	1.48457e+07	1.62766e+07	1.77581e+07	2.68146e+07	3.20062e+07	2.57472e+07	2.8291e+07	2.41677e+07	2.42233e+07	3.92457e+07	4.19092e+07	4.04052e+07	4.32718e+07	4.25386e+07	4.77643e+07	1.93798e+07	2.40682e+07	2.42917e+07	-	-
Lmcp003788	C22H22O12	[M+H]+	Isotamarixin	Flavonols	153849	560275	372491	1.08657e+06	244968	674745	293761	234271	273045	411031	303481	164326	437363	749027	560561	816113	486406	997483	320888	256394	319142	-	-
Lmzp002365	C22H24O11	[M+H]+	Hesperetin-7-O-glucoside	Flavanones	2.6086e+07	3.03994e+07	2.8895e+07	4.80511e+07	4.31285e+07	4.57107e+07	4.98378e+07	4.87273e+07	5.20413e+07	6.12558e+07	4.42113e+07	58608973	6.05957e+07	6.31413e+07	7.6684e+07	6.8339e+07	5.05726e+07	4.31799e+07	5.58299e+07	4.78637e+07	4.39422e+07	C16422	ko00941
Wagp009583	C16H15NO5	[M+H]+	Citrusinine I	Alkaloids	157272	141856	124209	120162	90414.7	96144.5	976197	911276	1.03625e+06	363728	363883	333181	1.39155e+06	1.57025e+06	1.50407e+06	688884	765274	693403	424210	543748	493911	-	-
pmp000784	C17H14O6	[M+H]+	Cirsimaritin (4',5-dihydroxy-6,7-dimethoxyflavone)	Flavones	19321.6	29092.3	22936.7	25691.7	37504.1	30373.7	186880	194433	120177	201185	182938	203569	170182	172199	186968	221336	187762	252815	151672	125615	121416	C17785	-
Zmsn002595	C17H28O12	[M-H]-	2-crotonylsucrose	Others	75140.4	61915.2	77439.3	59944.3	54601.4	51732.6	477971	493062	680919	510543	472131	298498	182614	238927	214892	194278	249653	189594	252414	196848	230456	-	-
Xmsn002700	C21H22O12	[M-H]-	Taxifolin-3'-O-glucoside	Flavanonols	383751	412724	422270	556841	530849	441971	438170	412324	408382	314713	350606	243932	285752	183666	214108	384426	342070	384587	302036	305649	373815	-	-
Hmhp005846	C18H16O7	[M+H]+	Tenaxin I	Flavones	5.59185e+06	5.8148e+06	6.84901e+06	8.63604e+06	9.96566e+06	1.16705e+07	2.00225e+07	2.00942e+07	1.86645e+07	2.3805e+07	2.49227e+07	2.54788e+07	2.18128e+07	2.34651e+07	2.04162e+07	2.40389e+07	2.42345e+07	2.63719e+07	1.3745e+07	1.5336e+07	1.75732e+07	-	-
Wagp009707	C22H22O9	[M+H]+	4-(bis(7-methoxybenzo[d][1,3]dioxol-5-yl)methyl)-3-(hydroxymethyl)dihydrofuran-2(3H)-one	Lignans	11128.2	17990.9	10668	7164.21	4056.89	4893.75	77914.1	69958.7	61665.7	124760	79748.2	95101.4	300685	332710	322228	339322	252456	359140	81517.6	104610	94827	-	-
Wagp007165	C37H44O22	[M+H]+	Gardenin E 5-[4'',6''-Di-(3-Hydroxy-3-Methylglutaryl)Glucoside]	Flavones	3.32836e+07	2.93311e+07	3.12416e+07	2.66056e+07	2.62494e+07	2.79884e+07	1.58957e+07	1.40054e+07	1.35919e+07	1.42135e+07	1.40704e+07	1.612e+07	1.63217e+06	1.57073e+06	1.40959e+06	2.48607e+06	2.98587e+06	3.11199e+06	1.42856e+07	1.57749e+07	1.82343e+07	-	-
Hmcp002539	C22H22O11	[M+H]+	Isorhamnetin-3-O-rhamnoside	Flavonols	696864	856151	932798	758471	999128	800493	259138	209453	247704	221881	192704	266770	31441.1	55795.7	41797.3	62778.4	55369.5	93807.2	315650	383751	401998	-	-
pmp000004	C17H14O7	[M+H]+	4',5,7-Trihydroxy-3',6-dimethoxyflavone (Jaceosidin)	Flavones	1.25005e+06	998720	1.11275e+06	1.01423e+06	1.44152e+06	2.28733e+06	2.66492e+06	2.95583e+06	2.7299e+06	5.32666e+06	4.80533e+06	5.24463e+06	7.40426e+06	8.85189e+06	7.13793e+06	1.11306e+07	1.09711e+07	1.21324e+07	3.42818e+06	4.35702e+06	4.1898e+06	-	-
Zmhp004269	C19H18O8	[M+H]+	Skullcapflavone II	Flavones	146474	156998	184398	185217	241562	165073	854492	894601	818948	1.51365e+06	1.27874e+06	1.42962e+06	3.13581e+06	1.63353e+06	2.99591e+06	1.79913e+06	1.98443e+06	2.26617e+06	712963	882989	899845	C10183	-
Lmtp004915	C24H26O11	[M+H]+	3,5-Dihydroxy-3',4'-diacetoxylstilbene-3-O-glucoside	Stilbene	3.67638e+06	3.10786e+06	2.33128e+06	2.32572e+06	2.46762e+06	2.84909e+06	3.43541e+06	3.28695e+06	3.42751e+06	4.4968e+06	3.63841e+06	2.69661e+06	3.50877e+06	3.57e+06	3.73632e+06	4.30003e+06	4.10984e+06	4.35008e+06	3.10853e+06	3.34698e+06	3.94927e+06	-	-
Hmdn001667	C20H16O13	[M-H]-	Ellagic acid-4-O-glucoside	Tannin	1.92859e+06	1.1571e+06	1.24623e+06	1.61003e+06	904218	1.50871e+06	1.81563e+06	2.6138e+06	1.63764e+06	1.02008e+06	1.38017e+06	1.162e+06	1.89351e+06	1.25028e+06	1.24893e+06	3.34018e+06	3.45633e+06	2.19993e+06	2.56452e+06	2.00728e+06	2.43935e+06	-	-
Wagp006865	C12H10O4	[M+H]+	2,3-Dihydroxanthotoxin	Coumarins	84946.4	67652.9	134290	98856.5	39385.6	114085	45253.8	38395.5	29797	51436.5	51097.2	50137.5	55019.7	54887.1	50713.9	48483.8	27393.1	40069.5	50833.6	49768.2	40173.9	-	-
Zahp008363	C19H18O7	[M+H]+	5-hydroxyl-3',4',7,8-tetramethoxyl flavone	Flavonols	698715	1.26412e+06	949007	848806	1.72716e+06	910076	2.49663e+06	2.38369e+06	2.48935e+06	2.76193e+06	2.93784e+06	3.32079e+06	5.78099e+06	5.98413e+06	5.58783e+06	5.60307e+06	4.82328e+06	7.57917e+06	2.34293e+06	2.90496e+06	2.36639e+06	-	-
Hmhn004708	C17H20O9	[M-H]-	Cnidioside A	Coumarins	66201.2	51833.2	57734.7	35405.7	57331.8	45103.2	57870.1	46955.4	17743.9	49861.4	37794.6	31040.2	94089.9	80250.2	54248.8	72406.6	76844.7	86937.6	62005.4	79120.2	67665.3	-	-
pmn001477	C20H20O11	[M-H]-	4-C-Glucose-1,3,6-trihydroxy-7-methoxyxanthone	Other Flavonoids	721203	1.01286e+06	1.0456e+06	898784	1.28639e+06	752333	395531	366000	363822	371077	256043	185632	38974.3	41395.2	40713.1	248803	189852	259107	700585	669342	548672	-	-
pmb0766	C21H15N3O5	[M+H]+	Azoxystrobin acid	Alkaloids	2.23654e+06	2.29161e+06	2.33648e+06	2.71829e+06	2.145e+06	2.61646e+06	2.78283e+06	3.11994e+06	2.78966e+06	2.81919e+06	2.96725e+06	3.16377e+06	1.61739e+06	1.76343e+06	1.56561e+06	2.65828e+06	2.23829e+06	2.665e+06	1.6432e+06	2.03036e+06	2.08478e+06	-	-
MWSslk097	C10H10O4	[M+H]+	Dimethyl phthalate	Phenolic acids	186138	181950	171692	227021	190954	208037	176581	202878	157468	190230	167911	177209	213796	210481	196938	230185	170739	188119	155560	150798	189016	C11233	-
Wagp010502	C20H20O9	[M+H]+	Dihydroxypentamethoxyflavone	Flavones	1.44512e+06	1.56134e+06	1.56891e+06	1.61633e+06	1.57984e+06	1.85876e+06	1.80938e+06	1.79283e+06	1.78977e+06	2.00381e+06	2.01064e+06	2.18717e+06	1.93248e+06	1.83767e+06	1.88119e+06	1.82938e+06	1.71581e+06	1.89251e+06	1.29042e+06	1.65307e+06	1.56958e+06	-	-
zjgp122317	C26H26O11	[M+H]+	4-O-(2''-O-acetyl-6''-P-coumaroyl-β-D-glucopyranosyl)-P-coumaric acid	Others	669482	682845	823467	1.02271e+06	938552	904960	187012	274880	136432	130780	59044.7	143351	92732.2	78064.7	101905	140579	123901	147683	114764	91959.5	116242	-	-
Hmcn000773	C21H32O14	[M-H]-	6'-O-Glucosylaucubin	Sesquiterpenoids	34360	32522.1	31768.8	32520.1	32252.4	27940	49124.5	48531	38116.3	62936	56175.1	52563.3	63810.7	61308.8	61571.1	62987.5	57678.5	70825.5	88855.3	87613.1	109085	-	-
Qayp008161	C35H56O14	[M+H]+	Sileneoside H	Steroidal saponins	4528.14	5648.78	5525.34	8042.53	8937.04	4999.93	8611.24	10213.1	13902.3	15043.9	12829.4	8553.9	14509.3	11538.1	10484.5	12020.9	11323.9	8165.42	9043.9	7876.32	10163.2	-	-
Lmsp003161	C33H40O20	[M+H]+	Kaempferol-3-O-sophoroside-7-O-rhamnoside	Flavonols	54710.5	40774.6	44912	40232.6	41423.8	42100.2	66700.3	68189.9	60483.4	60264.3	50775.9	64365.4	64932.6	71607.9	82646.4	81377.7	62743.1	71110.3	58444.1	75192.3	65482.9	-	-
HJAP006	C23H24O13	[M+H]+	Syringetin-7-O-glucoside	Flavonols	7.04671e+07	7.76861e+07	7.88036e+07	7.45638e+07	7.60459e+07	7.98471e+07	1.38455e+07	1.60016e+07	1.63516e+07	1.82191e+07	1.67904e+07	1.84504e+07	6.42325e+06	6.72815e+06	6.97544e+06	1.03327e+07	1.19524e+07	1.11188e+07	2.94739e+07	3.68647e+07	3.72754e+07	-	-
Lmtn002565	C14H18O9	[M-H]-	1-O-Vanilloyl-D-Glucose	Phenolic acids	836935	713392	773193	578476	762343	547336	524816	553004	468113	347744	360384	275170	275845	291699	307741	445020	463715	406219	551635	434305	461812	C20470	-
Hmcp009963	C11H18NO+	[M]+	Candicine	Phenolamine	490822	337801	405602	290434	373891	502463	260762	284119	205896	250763	235900	234347	142702	139301	121867	141202	123303	114372	179720	232467	208431	C10575	-
pme3475	C15H12O5	[M+H]+	Butin; 7,3',4'-Trihydroxyflavanone	Flavanones	1.98417e+06	1.3259e+06	1.28802e+06	1.49607e+06	1.32101e+06	1.69805e+06	194204	300008	295231	123315	96762.1	108167	66973.3	68433	61989.1	91350.2	105163	92182	619026	479329	544074	C09614	ko00941
NK10264324	C6H6O3	[M+H]+	Phloroglucinol; 1,3,5-Benzenetriol	Phenolic acids	1.50416e+06	1.63711e+06	1.54117e+06	1.90027e+06	1.99135e+06	2.08571e+06	1.10634e+06	1.28795e+06	1.29523e+06	1.394e+06	1.3696e+06	1.26838e+06	962291	949435	997769	1.19776e+06	1.12922e+06	1.22788e+06	1.08773e+06	1.25915e+06	1.40729e+06	C02183	-
Wagp007106	C43H52O25	[M+H]+	Gardenin D 5-[6''-(3-Hydroxy-3-Methylglutaryl)Glucoside]-3'-[6''-(3-Methylglutaconyl)Glucoside]	Flavones	115554	146060	131701	145486	200264	197785	545709	285441	446139	496524	631449	604003	865063	681814	615393	1.01617e+06	787713	867114	346776	302267	268812	-	-
Lmqp002761	C19H20O4	[M+H]+	Alnusonol	Phenolic acids	72610.5	94321.8	81638.4	85153.6	70221.5	37037.4	221048	211664	310454	250171	216613	280519	152996	206594	259893	174707	124998	125749	159173	181198	140234	-	-
mws1584	C25H24O12	[M-H]-	1,3-O-Dicaffeoylquinic Acid (Cynarin)	Phenolic acids	260612	168734	196732	204329	388386	221293	259549	271259	267554	263646	239763	202362	146307	97610.4	98248.3	99773.5	128341	103669	247838	267587	207048	C10445	-
pmb3317	C16H20O10	[M-H]-	Quinacyl syringic acid	Phenolic acids	949540	1.19188e+06	1.1114e+06	1.33673e+06	1.12869e+06	1.54757e+06	66420.2	33098.1	43528.5	27203.4	62671	14701.9	59177.2	65779.3	54176.5	47733.7	51255.3	48526.7	261771	331796	275163	-	-
Wafn002081	C12H14O8	[M-H]-	Dihydroxybenzoyl xyloside	Phenolic acids	61707.9	68364	62128	65034.3	62263.5	45417.9	32202.6	27137.5	25658.4	30629.6	33102.2	38876.7	140082	79789	93583.5	56458.7	39851.9	49241.7	54453.5	54969.8	43381.3	-	-
Wagp009011	C16H18O5	[M+H]+	Perforamone B	Others	445317	496487	396936	273552	237645	352148	306878	381549	236133	378790	371360	526466	290821	427292	348249	239309	209529	184001	387129	352284	298688	-	-
Wagp007778	C20H20O8	[M+H]+	4'-Hydroxy-3,3',5,7,8-Pentamethoxyflavone	Flavones	1.31728e+07	1.67238e+07	1.41747e+07	1.79445e+07	2.07238e+07	1.90747e+07	2.03697e+07	1.82804e+07	1.86489e+07	2.31604e+07	2.42485e+07	2.24775e+07	1.32749e+07	1.37242e+07	1.26103e+07	1.89283e+07	1.68943e+07	1.9142e+07	1.25127e+07	1.55708e+07	1.59697e+07	-	-
Hmgp002036	C22H22O12	[M+H]+	Nepetin-7-O-glucoside(Nepitrin)	Flavones	1.26424e+07	1.91954e+07	1.4779e+07	1.824e+07	1.84737e+07	1.91466e+07	4.27816e+06	6.37962e+06	6.40548e+06	7.15414e+06	6.62584e+06	6.03321e+06	2.33139e+06	2.27645e+06	1.88579e+06	4.9611e+06	4.88407e+06	5.25766e+06	7.2188e+06	8.867e+06	9.28138e+06	-	-
Wagp005792	C28H30O15	[M+H]+	Sorbifolin 5-[6''-(3-Hydroxy-3-Methylglutaryl)Glucoside]	Flavones	4.57805e+06	5.58571e+06	5.77115e+06	6.27635e+06	6.90978e+06	6.15232e+06	3.52267e+06	3.65245e+06	4.45419e+06	4.51973e+06	3.73488e+06	3.97255e+06	1.64731e+06	1.82264e+06	1.61113e+06	2.18132e+06	2.02815e+06	2.35178e+06	3.10221e+06	3.25943e+06	3.93602e+06	-	-
pme0088	C15H10O6	[M-H]-	Luteolin (5,7,3',4'-Tetrahydroxyflavone)	Flavones	136995	104898	83508.8	104909	88125.8	91810.1	134022	114072	69062	70269.5	104177	51473.5	141010	134557	143090	163820	114399	151468	79737.6	100394	82122.3	C01514	ko00941,ko00944,ko01100,ko01110
Zmxp004722	C21H22O10	[M+H]+	Thunberginol G 3'-Glucoside	Coumarins	3.40274e+06	3.82052e+06	3.43718e+06	4.66335e+06	4.90761e+06	3.41655e+06	1.27702e+06	1.33524e+06	1.49745e+06	862393	1.22952e+06	1.00906e+06	241288	426075	326017	957536	796948	915191	1.8195e+06	1.95791e+06	2.32842e+06	-	-
Jmbp005389	C18H16O8	[M+H]+	Thymonin	Flavones	112515	95048.8	92377.6	133824	119200	167604	244862	258078	230920	368303	348010	326327	554695	573182	567083	455532	485292	533421	190426	233903	245076	-	-
MWSHY0039	C21H20O9	[M+H]+	Daidzein-7-O-glucoside(Daidzin)	Isoflavones	19736.5	17818.9	3029.48	12299.5	10292.9	16951.8	18727	39077.8	9788.81	24351.4	6618.89	7510.83	50744.4	51001.9	72749.9	66578.9	46424.5	53391.1	36581.7	29229.7	29612.8	C10216	ko00943
pmb0626	C33H40O20	[M+H]+	Apigenin-6-C-glucoside-7-O-Sophoroside	Flavones	15827.7	27848.9	21935.6	23614.7	25501.6	31519.2	33546.6	42578.6	35635.5	48017.5	49048.7	54186.9	92973.8	67102.6	85469.9	71784	95507.6	97206	40739.7	52339.8	44164.1	-	-
Wagp012715	C15H16O4	[M+H]+	3-(1',1'-Dimethylallyl)scopoletin	Coumarins	38113.9	28883.3	30294.9	14919.5	12036.2	17226.2	16488.2	25831.5	14491.6	15870.6	14961.9	23874.7	10346	9372.31	17073.1	5253.96	4043.59	7653.66	14177	14127	11180.7	-	-
Wmhp000055	C8H8O4	[M+H]+	2,5-Dimethoxybenzoquinone	Quinones	517976	601226	609365	638014	798253	671766	335563	360692	369583	386117	365206	357064	241253	234633	206030	243786	236653	246808	293089	369514	372778	-	-
Zmhn001358	C13H16O8	[M-H]-	4-O-Glucosyl-4-hydroxybenzoic acid	Phenolic acids	179665	144222	167230	131525	179512	196023	567401	520168	591137	529481	572032	529824	785743	725184	709210	901382	867494	947695	594460	478445	476642	-	-
mws1686	C9H10O3	[M+H]+	Paeonol	Phenolic acids	32470.3	29375.7	19931	26020.5	29698.1	36082.3	48508.3	24391.8	28800.8	42044.2	49201.2	49345.6	41341.3	41970.3	45106.5	44444.8	29610.4	36240.1	18953.2	23435.1	24416.9	C10712	-
Jmbp005771	C19H18O8	[M+H]+	Gardenin D	Flavones	8.78442e+06	9.95631e+06	9.82456e+06	1.12227e+07	1.12769e+07	1.26444e+07	1.34802e+07	1.28798e+07	1.16901e+07	1.36451e+07	1.29015e+07	1.37474e+07	1.09285e+07	1.13572e+07	1.023e+07	1.20658e+07	1.21699e+07	1.27081e+07	8.74489e+06	1.06062e+07	1.13448e+07	-	-
Wagp001892	C11H22O7	[M+H]+	(2S,4R)-4-(Beta-D-Glucopyranosyloxy)-2-Pentanol	Others	681931	584763	643718	479952	489709	474073	1.47354e+06	1.1839e+06	1.27399e+06	1.65208e+06	1.37634e+06	1.4476e+06	1.91435e+06	1.64362e+06	1.75376e+06	1.93331e+06	1.91526e+06	1.92811e+06	1.33791e+06	1.24087e+06	1.02969e+06	-	-
Wagp006418	C38H48O23	[M+H]+	Murrayanol 5-[6''-(3-Hydroxy-3-Methylglutaryl)Glucoside]glucoside	Flavones	269307	290460	357024	309897	370399	333400	1.0474e+06	989139	810400	1.11392e+06	1.05303e+06	989870	1.98504e+06	2.02802e+06	2.08912e+06	2.47991e+06	2.07517e+06	2.1429e+06	791719	978928	1.02089e+06	-	-
Wagp011647	C21H22O5	[M+H]+	Epoxybergamottin	Coumarins	131064	113617	108193	100885	71700	80666.8	52617.1	55388.8	40532.9	44982	44893.7	43501	27796.2	29994.5	30543.3	20932.9	23960.8	23049.3	42196.2	53168.8	43219.2	C22153	ko00999
mad2085	C22H18O11	[M-H]-	Caffeoyl-p-coumaroyltartaric acid	Phenolic acids	66541.4	54029.8	49094.5	58968.1	50509.1	51529.8	46818.7	48488.5	50938.6	67305.2	64975.3	38110.4	29131.7	29848.6	20344.1	22460.3	24088.5	23102.8	42194	39309	50465.8	-	-
pmp000829	C25H24O7	[M+H]+	Sanggenon M	Other Flavonoids	148509	171012	161704	120551	179672	188314	170390	130237	196660	175441	169483	172152	161514	115792	195150	177400	121140	193740	123155	157237	155283	-	-
HJAP011	C22H22O11	[M+H]+	Chrysoeriol-8-C-glucoside (Scoparin)	Flavones	2.57507e+07	2.93983e+07	2.43826e+07	2.98288e+07	3.69499e+07	3.58655e+07	2.7798e+07	2.52258e+07	3.04314e+07	3.82844e+07	3.97215e+07	3.45871e+07	1.42258e+07	1.67564e+07	1.5756e+07	2.35056e+07	2.78087e+07	3.03537e+07	2.21694e+07	2.35789e+07	2.83884e+07	-	-
HJAP064	C25H24O15	[M+H]+	Isorhamnetin-3-O-(6''-malonyl)glucoside	Flavonols	321519	407327	357320	591565	692692	634028	380566	413672	371974	415197	535363	391431	696584	858444	553099	1.91552e+06	1.37546e+06	2.14759e+06	689882	532278	653840	-	-
pmp000110	C19H18O7	[M+H]+	7-Hydroxy-3,5,6,8-tetramethoxyflavone	Flavones	3.49476e+07	3.82648e+07	3.99301e+07	4.37414e+07	4.24967e+07	4.61256e+07	3.74112e+07	3.85439e+07	3.60798e+07	4.16209e+07	4.23764e+07	4.31357e+07	2.66465e+07	2.5726e+07	2.39642e+07	3.67736e+07	3.29948e+07	3.92494e+07	2.72777e+07	3.32555e+07	3.54491e+07	-	-
pmn001642	C23H20O13	[M-H]-	Kaempferol-3-O-(2''-O-acetyl)glucuronide	Flavonols	380213	528114	1.66763e+06	490099	1.43973e+06	873464	1.49977e+06	1.08618e+06	1.61986e+06	1.56546e+06	1.32121e+06	992825	1.79133e+06	1.43219e+06	1.38871e+06	724138	574488	715951	1.07774e+06	1.02444e+06	1.3074e+06	-	-
Hmcp001578	C28H32O17	[M+H]+	Isorhamnetin-3,7-O-diglucoside	Flavonols	438276	540753	378176	421986	359300	369891	306969	525201	472754	482521	492364	616774	366527	563875	538963	1.08502e+06	1.24266e+06	843123	578179	457955	469102	-	-
pmb2991	C33H40O19	[M-H]-	Apigenin-7-O-glucoside-4'-O-rutinoside	Flavones	49313.2	47833.7	45326.2	33490.1	32151.2	30019.9	169482	185054	164337	203389	190170	133364	382840	555073	487045	224486	197881	321717	135898	160844	177506	-	-
Wagp007859	C19H18O7	[M+H]+	Hypolaetin 7,8,3',4'-Tetramethyl Ether	Flavones	3.057e+06	3.11745e+06	3.21053e+06	3.76993e+06	3.98111e+06	4.22481e+06	8.35856e+06	8.42016e+06	7.33896e+06	9.93098e+06	9.62688e+06	9.87648e+06	6.4448e+06	6.34395e+06	6.01306e+06	7.7687e+06	7.23217e+06	9.2051e+06	4.04191e+06	5.22182e+06	5.01919e+06	-	-
Lchn000012	C26H34O12	[M-H]-	Alangilignoside D	Others	247826	280768	247717	231162	287415	284192	173304	168046	160043	142635	190130	124708	149690	141729	131489	177861	160029	169398	197269	191357	153133	-	-
pmp000008	C19H18O7	[M+H]+	5-Hydroxy-6,7,3',4'-tetramethoxyflavone	Flavones	1.12214e+07	1.26924e+07	1.33925e+07	1.62394e+07	1.97321e+07	2.15985e+07	1.82788e+07	1.85788e+07	1.92338e+07	2.13592e+07	2.30176e+07	1.95075e+07	1.74086e+07	1.72725e+07	1.60676e+07	2.31706e+07	2.25793e+07	2.36969e+07	1.38258e+07	1.75129e+07	1.76534e+07	-	-
Lmhn002926	C13H12O7	[M-H]-	p-Coumaroylmalic acid	Phenolic acids	418546	513656	370445	423798	353401	337922	881198	895411	723623	978332	887606	1.13467e+06	239997	207725	160853	136639	105189	121870	452384	405504	527290	-	-
Wmln000659	C10H10O4	[M-H]-	3-Methyl-4,8-dihydroxy-3,4-dihydroisocoumarin	Coumarins	112312	100674	87480.6	106233	96601.8	92729.2	127702	94805	125116	82760.4	99851.6	54743.7	67631.4	69172.7	69526.5	67933.8	82074.1	76606.5	92496.8	120995	107835	-	-
Lmnn002886	C23H26O11	[M-H]-	1'-O-(3,4-Dihydroxyphenethyl)-O-caffeoyl-glucoside	Phenolic acids	63387.5	94041.6	78984.5	83192.7	87226.8	103247	51464.8	64048.8	58808.3	49694.9	59795.2	35382.5	82926	90008.5	73074.5	88382.1	109405	106469	51012.2	64771.9	65203.3	-	-
pmb0713	C29H34O17	[M+H]+	Tricin-7-O-(2''-O-glucosyl)glucoside	Flavones	189083	281006	236908	308849	329219	295843	286378	255293	269158	325530	86595.6	265942	729515	664273	1.06918e+06	1.16588e+06	924564	1.08476e+06	467882	477857	591457	-	-
Hmmn004152	C27H32O15	[M-H]-	Neoeriocitrin	Flavones	832186	716237	852256	828153	807832	755003	449989	610617	546311	413635	592448	478491	292917	321619	260451	431067	421256	385961	608679	506043	472559	C09805	-
pmf0348	C10H20O3	[M-H]-	2,6-Dimethyl-7-octene-2,3,6-triol	Alcohol compounds	83740.4	80251.2	70839.7	80831.4	76562.3	86696.8	71656.6	71590.2	79412	65453.3	56169.8	62250.9	69356.6	85122.3	88366.2	75645.7	90292	76638.4	66839.6	85171	85238	-	-
Hmxp008844	C21H22O9	[M+H]+	Gardenin A	Flavones	2.29715e+07	2.61404e+07	2.46115e+07	2.29767e+07	2.54085e+07	2.83103e+07	1.64694e+07	1.61834e+07	1.64796e+07	1.92499e+07	2.03262e+07	2.0315e+07	7.04477e+06	7.60179e+06	7.18383e+06	1.28938e+07	1.122e+07	1.26573e+07	1.30069e+07	1.68411e+07	1.62383e+07	-	-
Wagp008399	C18H16O7	[M+H]+	Tambulin	Flavones	2.12261e+06	2.5091e+06	2.34772e+06	2.67632e+06	2.59814e+06	3.13278e+06	3.5858e+06	3.71092e+06	3.2531e+06	3.4692e+06	4.34798e+06	4.49237e+06	3.53677e+06	3.29526e+06	3.20615e+06	3.27038e+06	2.90083e+06	2.87439e+06	2.2139e+06	2.76124e+06	2.86827e+06	-	-
MWSslk187	C34H42O20	[M+H]+	Typhaneoside	Flavones	43572.2	130314	63563.9	134810	182467	151507	224926	303815	286681	518583	395584	429252	268390	236948	176812	340645	414498	475091	192238	245781	244493	-	-
Wagp008758	C20H20O9	[M+H]+	5,4'-Dihydroxy-3,6,7,3',5'-Pentamethoxyflavone	Flavones	1.18482e+06	1.09603e+06	1.02148e+06	1.28372e+06	1.1976e+06	1.55454e+06	2.02472e+06	2.39965e+06	2.06163e+06	2.49152e+06	2.27656e+06	2.22326e+06	1.98657e+06	1.97082e+06	1.89723e+06	2.43897e+06	2.08191e+06	2.10758e+06	1.35836e+06	1.76894e+06	1.67407e+06	-	-
Wagp008723	C18H16O7	[M+H]+	Mikanin	Flavones	2.4882e+06	2.28075e+06	2.90691e+06	3.10486e+06	4.15533e+06	4.74186e+06	1.55837e+07	1.50089e+07	1.35504e+07	1.96873e+07	1.79771e+07	1.86762e+07	1.33265e+07	1.5547e+07	1.25357e+07	1.99385e+07	1.8247e+07	2.41201e+07	8.88523e+06	1.16502e+07	1.06906e+07	-	-
MWSslk251	C44H64O24	[M-H]-	Crocin	Ditepenoids	65535.4	73062.3	98083.3	79132.4	104754	89621.2	72012.9	61079.7	72550.8	132451	113512	118537	447679	532240	543911	567733	897119	845832	118595	100027	91302.2	C08589	ko00999,ko01100,ko01110
Wafn003070	C16H20O10	[M-H]-	Hydroxyferulic acid glucoside	Phenolic acids	2.02329e+06	2.31812e+06	2.61307e+06	2.42962e+06	2.21262e+06	2.13216e+06	464036	639687	714885	696036	800283	469674	494401	896388	913845	692912	698429	632332	952552	908274	1.16311e+06	-	-
Lmsp002982	C33H40O21	[M+H]+	Quercetin-3-O-sophoroside-7-O-rhamnoside	Flavonols	485172	685811	682815	563236	814387	728774	1.08634e+06	939423	1.23022e+06	1.30628e+06	1.37309e+06	1.22409e+06	873321	862094	846407	1.33066e+06	1.40924e+06	1.51095e+06	776731	986901	997267	-	-
Cmqp003383	C11H11NO3	[M+H]+	Gentianamine	Pyridine alkaloids	43330.2	43906.4	26276.2	44392.2	47407.1	20478.7	42919.5	29041.8	53391.5	50171.5	46669.4	52691.7	37620.8	25487.8	56869.9	10051	30208.1	57752.8	29136.4	23204.1	30041.5	C09961	-
Hmcp001589	C34H42O21	[M+H]+	Isorhamnetin-3-O-rutinoside-4'-O-glucoside	Flavonols	1.7797e+06	1.79856e+06	2.06969e+06	1.4138e+06	1.90469e+06	1.53481e+06	2.15637e+06	2.38228e+06	2.94374e+06	2.86202e+06	2.36189e+06	3.06258e+06	2.10603e+06	2.14081e+06	2.15147e+06	2.89161e+06	2.70718e+06	2.76387e+06	1.88211e+06	2.3142e+06	2.46036e+06	-	-
Zmcp002666	C27H30O17	[M+H]+	Quercetin-3,7-Di-O-glucoside	Flavonols	446335	407969	671546	478731	586911	690487	371760	988798	712797	736594	671250	577166	813308	643958	656373	861303	876775	1.42346e+06	598643	765606	764982	-	-
Lmmn009170	C30H48O3	[M-H]-	3-Hydroxy-9,19-cyclolanost-24-en-26-oic acid (Mangiferolic acid)	Triterpene	21903.1	21283.5	22845.3	35492.5	23319.5	22289.6	18470.1	15676.9	13975.9	18485.4	21745.3	107988	13202.7	12403.4	12934.7	14877.5	15126.7	17723.9	21531.1	19656.1	16389.8	-	-
mws4053	C30H48O3	[M-H]-	3-Hydroxyurs-12-en-28-oic acid (Ursolic acid)	Triterpene	21903.1	21283.5	22845.3	35492.5	23319.5	22289.6	18470.1	15676.9	13975.9	18485.4	21745.3	107988	13202.7	12403.4	12934.7	14877.5	15126.7	17723.9	21531.1	19656.1	16389.8	C08988	-
MW0000182	C20H19NO5	[M+H]+	Chelidonine	Isoquinoline alkaloids	312243	427476	333426	570812	593757	495273	568166	474828	545219	575763	496678	468896	250593	285134	246944	368245	327370	423123	346844	328480	422290	C12242	-
Wagp005635	C27H36O14	[M+H]+	Auraptenol diglucoside	Coumarins	45201.8	38264.8	40097.5	46377.1	22903.5	32267.9	53983	38692.9	59918.4	68342.1	37744.4	36537.3	23838.3	15528.1	21895.9	11155	19476.7	13091.1	26598	33975.3	34078.1	-	-
mws1526	C16H22O9	[M+H]+	Sweroside	Monoterpenoids	119704	131168	140546	129318	113773	136737	1.14811e+06	1.22238e+06	1.10147e+06	1.20389e+06	1.23575e+06	1.18902e+06	1.96022e+06	1.89432e+06	2.11619e+06	1.96405e+06	2.15511e+06	2.11725e+06	849640	820750	1.04704e+06	C17071	-
Hmtn001302	C13H16O8	[M-H]-	Glucosyloxybenzoic acid	Phenolic acids	178972	267269	157375	145807	119988	85107.4	557856	547049	547154	544142	550695	517867	806455	705854	647418	984729	819189	866602	558141	532287	427864	-	-
mws1013	C9H6O4	[M-H]-	Esculetin (6,7-Dihydroxycoumarin)	Coumarins	237976	278523	202320	289274	312927	405888	30517.1	38399.6	15435.8	89480.2	22796.5	94633	33637.5	12086.5	15966.7	10290.8	23299.9	8573.31	113139	145873	120140	C09263	ko00999,ko01110
pmb0677	C39H42O20	[M+H]+	Chrysoeriol-6-C-glucoside-4'-O-(6''-sinapoyl)glucoside	Flavones	9	9	9	3568.01	2212.1	6751.67	15393.3	16390.5	30007.3	21668.8	4160.17	17313	14423.7	44524.3	19623.5	29081.8	48216.4	35172.7	33706.3	27858.1	26091.1	-	-
Wagp011199	C23H20O9	[M+H]+	5-Methoxydehydropodophyllotoxin	Lignans	23095.4	26005.7	29558.8	29377.6	43381.1	32566.3	168519	174915	172722	197960	192198	184014	212406	219814	192417	239900	222980	254028	131726	173145	150480	-	-
Wagp006385	C35H40O20	[M+H]+	Prudomestin 5-[6''-(3-Methylglutaconyl)Glucoside]Glucoside	Flavones	4.56684e+07	5.11131e+07	5.44937e+07	5.74814e+07	5.86477e+07	6.34948e+07	3.63891e+07	3.97486e+07	3.66525e+07	3.78478e+07	4.45518e+07	4.28515e+07	7.01482e+06	7.30574e+06	7.12987e+06	1.00931e+07	8.92157e+06	1.0373e+07	3.00137e+07	3.75509e+07	3.90998e+07	-	-
Zmxp004480	C28H32O16	[M+H]+	Chrysoeriol-7-O-gentiobioside	Flavones	432224	404773	416215	688312	789348	783906	733831	660596	578956	1.06759e+06	1.23549e+06	952513	432480	433435	313896	675239	854480	938352	724330	627417	550790	-	-
mws1033	C16H14O6	[M+H]+	Homoeriodictyol	Flavanones	4.21481e+06	2.34754e+06	3.06324e+06	3.59232e+06	3.73169e+06	7.98518e+06	903748	1.19266e+06	1.6076e+06	776124	512867	566026	494489	560115	369842	359072	398893	171241	1.51815e+06	2.00154e+06	1.76737e+06	C09756	ko00941
Zmzp006646	C16H12O7	[M+H]+	Capillarisin	Chromone	110642	86240.8	90485.1	88582.8	110414	247171	48497.2	61914.2	68928.3	48640.5	35794.9	45327.3	150955	145636	79566.8	296565	274865	325307	69146	88000.2	89340.7	C08999	-
Wagp009755	C19H20O6	[M+H]+	6'-Hydroxy-4,2',3',4'-Tetramethoxychalcone	Chalcones	3.327e+06	3.71515e+06	3.51285e+06	3.85159e+06	3.75637e+06	4.19274e+06	3.4711e+06	3.32793e+06	3.46298e+06	3.55085e+06	3.42626e+06	3.54684e+06	2.71118e+06	2.65167e+06	2.51429e+06	2.96884e+06	2.44701e+06	2.6656e+06	2.34688e+06	3.09346e+06	2.85202e+06	-	-
Wagp009874	C20H20O9	[M+H]+	3',4'-Dihydroxy-5,6,7,8,5'-Pentamethoxyflavone	Flavones	1.5042e+06	1.77185e+06	1.84321e+06	2.03451e+06	2.30244e+06	2.15211e+06	1.47013e+06	3.27093e+06	1.47377e+06	1.60461e+06	1.44657e+06	1.67071e+06	1.13699e+06	958501	843549	1.08364e+06	1.2243e+06	1.33118e+06	944283	1.17656e+06	1.23805e+06	-	-
Wagp009729	C20H20O9	[M+H]+	5,7-Dihydroxy-3,6,8,3',4'-Pentamethoxyflavone	Flavones	1.5042e+06	1.77185e+06	1.84321e+06	2.03451e+06	2.30244e+06	2.15211e+06	1.47013e+06	3.27093e+06	1.47377e+06	1.60461e+06	1.44657e+06	1.67071e+06	1.13699e+06	958501	843549	1.08364e+06	1.2243e+06	1.33118e+06	944283	1.17656e+06	1.23805e+06	-	-
MWSmce040	C8H8O3	[M+H]+	Isovanillin	Phenolic acids	182025	157631	165653	171198	171419	276450	127083	122838	98726.7	111270	91614.8	143216	195657	160430	165334	110754	124025	105278	136807	180810	164483	-	-
Hmcp002207	C22H22O12	[M+H]+	Isorhamnetin-7-O-glucoside (Brassicin)	Flavonols	1.18535e+07	1.84209e+07	1.54033e+07	1.64871e+07	1.66871e+07	1.95296e+07	5.99978e+06	5.99994e+06	5.83709e+06	5.40814e+06	6.99278e+06	8.18166e+06	2.2613e+06	2.33247e+06	2.23066e+06	5.13864e+06	4.49339e+06	5.0836e+06	6.68986e+06	8.71997e+06	8.45306e+06	-	-
Zmjp008548	C18H16O8	[M+H]+	Chrysosplenol F	Flavones	516011	425013	510356	494493	607653	767993	1.67212e+06	1.74899e+06	1.55883e+06	2.10379e+06	1.81156e+06	2.06717e+06	1.08609e+06	1.02607e+06	937684	1.69493e+06	1.59615e+06	2.36568e+06	863895	1.08195e+06	1.1326e+06	-	-
Wasn002449	C19H26O13	[M-H]-	Protocatechuic acid 1-O-Rutinoside	Phenolic acids	45994.8	51674.9	45547.8	56398	51403.9	58333.8	35269.8	26666.5	24960.8	34257.7	36435.3	21334.8	17749.6	20148.7	14629.6	36039.9	32160.4	30561.8	26685.4	35173.1	33210.9	-	-
pmn001378	C26H32O11	[M-H]-	Pinoresinol-4-O-glucoside	Lignans	1.02078e+06	1.10238e+06	791983	595939	802484	459994	1.14932e+06	1.23651e+06	1.23604e+06	1.61988e+06	1.43835e+06	1.05965e+06	1.35937e+06	1.27693e+06	1.33262e+06	2.66175e+06	2.22156e+06	2.17386e+06	1.35058e+06	1.77669e+06	1.49801e+06	C17529	-
Hmcp003223	C17H14O8	[M+H]+	Limocitrin (5,7,4'-trihydroxy-8,3'-dimethoxyflavone)	Flavonols	1.70686e+06	1.03098e+06	1.56936e+06	1.43113e+06	1.33526e+06	3.20334e+06	642482	870389	872443	834290	811192	814435	1.32064e+06	1.53403e+06	1.19508e+06	1.40218e+06	1.38851e+06	1.85201e+06	839631	1.08683e+06	1.0798e+06	-	-
Lmzn001894	C21H18O12	[M-H]-	Kaempferol-3-O-glucuronide	Flavonols	23976.2	5483.69	27709.6	21422.3	33905.9	21009.1	12649.1	15808.1	25191.5	23379	35893.3	30482.8	12245.1	17540.5	10494.5	25193.7	12225.6	38279.2	18382.3	15685.7	20828.9	-	-
Lmjp003731	C26H26O12	[M+H]+	3,4-O-Dicaffeoylquinic Acid Methyl Ester	Phenolic acids	379336	620848	688397	775968	801970	738029	256115	248345	241088	328881	374099	272901	56602	61500.7	57462.4	97245.1	151868	123160	397449	331919	303025	-	-
mws1138	C24H26N2O13	[M+H]+	Betanin (Betanidin-5-O-glucoside)	Plumerane	954614	649289	976965	733998	596747	734886	1.58297e+06	1.68199e+06	1.70007e+06	1.10633e+06	1.17009e+06	1.37368e+06	1.05012e+06	1.57502e+06	1.53734e+06	1.97215e+06	1.38262e+06	1.64687e+06	1.2745e+06	1.06213e+06	1.41104e+06	C08540	ko00965,ko01110
Hmhp007382	C19H18O7	[M+H]+	5-Hydroxy-7,8,2',6'-Tetramethoxyflavone (Altisin)	Flavones	1.12086e+06	1.32757e+06	1.38975e+06	1.63541e+06	1.52763e+06	1.72831e+06	3.70637e+06	3.58047e+06	3.43593e+06	3.8493e+06	3.79115e+06	3.94744e+06	6.42576e+06	6.10686e+06	5.68196e+06	7.69814e+06	6.87713e+06	7.84502e+06	2.75463e+06	3.59148e+06	3.5165e+06	-	-
Wcjp000888	C9H13NO	[M+H]+	N-Methyltyramine	Others	1.90326e+07	2.31274e+07	7.34115e+07	4.87078e+07	1.34062e+08	1.43253e+08	1.42749e+06	2.19166e+06	2.29894e+06	859643	2.18051e+06	1.08803e+06	203093	203108	280585	558212	570073	574166	2.65336e+07	3.35419e+07	3.48405e+07	C02442	ko00350,ko01100
Smhp011040	C19H18O7	[M+H]+	ageconyflavone B	Flavones	121208	165467	136670	196791	212452	221177	373442	391917	325540	418135	426796	426879	937588	923507	879019	737287	648508	775731	340736	451816	389516	-	-
Wafn005994	C21H36O10	[M-H]-	Geranyl 6-O-xylopyranosyl-glucopyranoside	Others	42205.9	31397.9	30644.2	23747.7	35616.8	85419.1	38851.3	59344.2	39610.1	46440.8	77829.1	44268.2	28541.1	36201.8	33319.2	27156.2	27719	29868.6	26997.3	29213.2	35332.4	-	-
Hahp005583	C29H34O16	[M+H]+	Sesuvioside A	Isoflavones	1.34854e+07	1.25353e+07	1.82888e+07	1.31644e+07	2.3888e+07	1.60755e+07	1.23613e+07	1.38914e+07	1.77481e+07	1.48353e+07	8.58222e+06	1.44979e+07	1.2484e+07	8.88904e+06	1.21196e+07	1.54023e+07	1.33552e+07	1.52709e+07	1.17976e+07	9.11002e+06	9.56672e+06	-	-
mws2212	C9H8O4	[M-H]-	Caffeic acid	Phenolic acids	4.25362e+06	4.22075e+06	4.00809e+06	4.33882e+06	4.57827e+06	7.50605e+06	211126	264731	237518	227489	147959	156233	319447	302749	264209	284966	304191	296147	1.69022e+06	1.32814e+06	1.74074e+06	C01197	ko00940,ko01100,ko01110
pmb0769	C25H28N2O8	[M+H]+	N-(p-Coumaroyl)serotonin Glucoside	Plumerane	80589.6	69825	55210.8	51294.8	79497.3	88568.3	26628.4	40005	24137.9	32543.2	50183.3	31812.1	16544.7	28625.6	36803.8	23740.2	7797.47	45095.5	40001.9	47346.1	53293.9	-	-
HX1341	C9H6O3	[M+H]+	7-hydroxy-2H-1-benzopyran-2-one	Coumarins	5.29259e+06	6.17587e+06	5.74882e+06	5.12474e+06	5.72483e+06	5.69906e+06	960283	938435	910903	1.02228e+06	1.0414e+06	1.0294e+06	325618	266403	332325	399196	495857	424484	1.99517e+06	2.50847e+06	2.63274e+06	-	-
pma2987	C6H11N3O	[M+H]+	Histidinol	Alkaloids	7.92785e+06	8.3131e+06	8.81463e+06	8.07322e+06	8.99135e+06	9.03473e+06	1.20875e+07	1.27256e+07	1.31589e+07	1.27017e+07	1.18249e+07	1.22917e+07	9.92721e+06	1.05446e+07	9.47421e+06	9.8802e+06	9.06893e+06	1.02303e+07	8.84351e+06	1.14971e+07	1.13974e+07	C00860	ko00340,ko01100,ko01110,ko01230
MWSHY0104	C21H20O11	[M+H]+	Luteolin-7-O-glucoside (Cynaroside)	Flavones	1.2902e+06	1.46832e+06	1.3765e+06	1.21449e+06	1.93455e+06	2.35134e+06	377571	798512	638392	414795	672354	365706	4.05473e+06	2.72273e+06	3.96864e+06	4.37661e+06	3.77846e+06	3.62111e+06	1.4832e+06	1.73369e+06	1.97544e+06	C03951	ko00944
MWS20152	C22H26O8	[M-H]-	Syringaresinol	Lignans	79362.4	84360.4	61581.7	127198	165409	169194	92868.3	63276.1	70887.4	79370.7	84976	53070.9	78237.8	59400.6	72407.1	79454.1	70972.5	106801	95495.2	95022.8	73545.4	C10889	-
MWSslk060	C18H16O7	[M+H]+	Eupatilin (5,7-Dihydroxy-3',4',6-Trimethoxyflavone)	Flavones	5.41338e+06	5.66375e+06	6.58285e+06	8.79423e+06	1.0486e+07	1.09846e+07	1.91502e+07	2.14098e+07	1.83128e+07	2.4829e+07	2.38919e+07	22292302	2.08924e+07	1.99183e+07	1.80988e+07	2.37834e+07	2.25528e+07	2.73611e+07	1.29877e+07	1.63282e+07	1.71564e+07	C10040	-
Lmyn003971	C26H34O11	[M-H]-	Dihydrodehydrodiconiferyl alcohol-4-O-glucoside	Lignans	130303	151447	152811	189098	164270	217117	67567	117184	65567.2	77704	78575.5	68552.1	90459	61621.6	60290.8	80267.5	68526.5	65200.1	126742	95546.3	118797	-	-
Wagp001323	C11H17NO	[M+H]+	4-[2-(1-methylethyl)aminoethyl]phenol	Quinoline alkaloids	206612	221322	275739	216333	277293	308115	209095	271372	169652	222528	194415	225080	193695	201833	238376	200033	188994	212361	167356	199348	223428	-	-
pme2828	C6H5NO3	[M+H]+	4-Nitrophenol	Phenolic acids	6.42965e+07	7.46984e+07	6.75124e+07	63011126	6.69263e+07	6.61511e+07	76983142	8.30145e+07	7.58655e+07	8.20362e+07	8.53104e+07	8.05473e+07	8.34516e+07	8.11624e+07	8.38867e+07	9.79052e+07	9.53428e+07	9.84506e+07	4.54364e+07	5.88442e+07	5.9059e+07	C00870	-
pmb0579	C33H32O15	[M+H]+	Chrysoeriol-7-O-(6''-sinapoyl)glucoside	Flavones	36702.7	45973	38142.7	58297.6	152770	116260	306989	275409	335980	369655	459142	348588	431580	498702	404172	1.10082e+06	1.24382e+06	1.69878e+06	328857	410012	437632	-	-
Wagp010326	C22H20O9	[M+H]+	3,5-Diacetyltambulin	Flavones	50783.2	55661.9	62698.5	59233.1	48972.4	49829.7	50580.2	47715.9	41870	49624.1	50243.4	41281.1	51853	49636.6	53594.2	42801.1	42297.5	46077.6	47429.8	62103.8	50713.3	-	-
Lmwp102904	C13H18N2O	[M+H]+	N,N-Dimethyl-5-methoxytryptamine	Plumerane	159930	188569	169217	257728	215016	238490	192306	211085	155291	122177	147455	164092	96537.5	122425	98408.3	97444.3	79683.8	106538	149794	112423	128084	C08309	-
Lmmp003487	C27H26O18	[M+H]+	Luteolin-7-O-glucuronide-(2→1)-glucuronide	Flavones	9259.6	37294.5	15667.5	17910.3	9785.32	15759.4	58400.7	52829.1	58968.6	57882.6	99373.7	72493.6	25688.8	38426	29387	60623.1	28775	38603.5	39862	53267.7	46267.6	-	-
Wagp006278	C18H16O7	[M+H]+	Prosogerin E	Flavones	357305	374884	826670	986814	1.19046e+06	588470	287252	140787	208512	147384	159587	133643	679531	726438	537359	481878	528716	716466	205180	247003	274890	-	-
Wbtn004362	C18H16O10	[M-H]-	1,3,6,7-tetrahydroxy-2-(3,4,5-trihydroxyoxan-2-yl)xanthen-9-one	Other Flavonoids	80162.6	100556	67298.7	114953	108527	98314	46551.7	69048.1	48769.7	59799	33738.6	35351.7	46502.8	51029.9	34739.4	74901.3	57709.8	46642.5	66860.5	74063.9	88642.7	-	-
mws2118	C21H24O10	[M-H]-	Phloretin-2'-O-glucoside (Phlorizin)	Chalcones	139877	227551	177473	277658	336127	343389	88344.9	85274.6	111124	104532	86632	57115.6	42192.5	47877	29191.5	72292.2	65692.3	97295.2	134671	148961	111152	C01604	ko00941,ko01110
Wagp010109	C22H18O7	[M+H]+	Justicidin C	Lignans	4.89223e+06	5.34874e+06	6.00707e+06	5.80379e+06	6.08685e+06	6.39374e+06	6.01795e+06	6.33129e+06	5.81277e+06	5.78095e+06	6.15273e+06	6.45441e+06	6.29918e+06	5.73864e+06	5.57647e+06	6.05125e+06	5.9077e+06	5.93991e+06	4.45967e+06	5.94095e+06	5.58821e+06	-	-
MWS20151	C15H10O5	[M+H]+	Apigenin; 4',5,7-Trihydroxyflavone	Flavones	48884.1	28218.8	38411.8	28948.9	26108.3	93582.4	10676.1	16906.8	21032.1	9892.18	10404.1	15661.1	1729	5426.51	2088.59	3435.12	14798.9	5117.39	14666.1	19631.3	18013	C01477	ko00941,ko00943,ko00944,ko01100,ko01110
Lssp210422	C15H10O5	[M+H]+	Genistein	Isoflavones	48884.1	28218.8	38411.8	28948.9	26108.3	93582.4	10676.1	16906.8	21032.1	9892.18	10404.1	15661.1	1729	5426.51	2088.59	3435.12	14798.9	5117.39	14666.1	19631.3	18013	C06563	ko00943,ko01100,ko01110
pme2367	C6H4O2	[M+H]+	1,4-Benzoquinone	Quinones	1.19474e+06	1.21404e+06	1.23459e+06	1.22192e+06	1.06363e+06	1.21654e+06	1.99152e+06	1.83548e+06	1.72366e+06	2.3655e+06	2.31656e+06	588814	1.89496e+06	1.62354e+06	1.82397e+06	1.86481e+06	1.71324e+06	1.94642e+06	1.24137e+06	1.62518e+06	1.60756e+06	C00472	-
Wagp006454	C18H16O7	[M+H]+	Xanthomicrol	Flavones	171980	220237	177972	314401	307702	1.33624e+06	775244	1.0824e+06	662239	1.29457e+06	1.29898e+06	1.14184e+06	141752	187838	101752	1.1303e+06	431027	626224	684984	898160	885444	-	-
pmp000114	C21H24O8	[M+H]+	5,6,7,8,3',4'-Hexamethoxyflavanone	Flavanones	951158	1.07186e+06	1.07918e+06	1.22438e+06	1.0616e+06	1.37359e+06	2.17997e+06	2.32576e+06	1.98185e+06	2.41727e+06	2.36856e+06	2.29638e+06	2.05741e+06	2.19704e+06	2.06549e+06	2.90049e+06	2.69542e+06	3.00845e+06	1.37921e+06	1.78182e+06	1.81038e+06	-	-
Zmln000899	C15H20O9	[M-H]-	Syringaldehyde-4-O-glucoside	Phenolic acids	550170	546333	566135	234608	203108	182220	241036	212501	210320	226044	231890	152025	117645	116164	122951	118873	137284	129546	189355	154380	206871	-	-
Rfmb25702	C28H34O12	[M-H]-	Pinoresinol-4-O-(6''-acetyl)glucoside	Lignans	97358.4	117819	100048	90776.8	108362	84251.4	115314	91934.6	102847	91516.7	111216	86243.4	106783	97506.9	76104.2	157755	139243	138689	125077	94640.2	121095	-	-
Lmjp007279	C19H18O7	[M+H]+	Penduletin 4'-Methyl Ether (5-Hydroxy-3,6,7,4'-Tetramethoxyflavone)	Flavones	518203	542462	518013	686607	680725	622305	1.5076e+06	1.48645e+06	1.38804e+06	1.61619e+06	1.6141e+06	1.60975e+06	3.38145e+06	3.32385e+06	3.1827e+06	2.7046e+06	2.35428e+06	2.81308e+06	1.20377e+06	1.57641e+06	1.56056e+06	-	-
Hmxp007521	C17H14O6	[M+H]+	3',4'-Dihydroxy-7,5'-dimethoxyflavone	Flavones	1.2415e+06	1.39721e+06	1.54628e+06	1.36917e+06	2.00663e+06	2.22764e+06	1.0308e+07	9.97918e+06	9.46488e+06	1.18335e+07	1.25608e+07	1.20166e+07	1.09789e+07	1.20214e+07	1.07664e+07	1.21803e+07	1.2153e+07	1.51984e+07	6.26019e+06	8.22127e+06	8.08793e+06	-	-
mws1727	C21H22O5	[M+H]+	Notopterol	Coumarins	18189.8	19891.1	21090.2	25185.6	22250.2	19874.4	30665.3	23774.8	23756.6	26869.4	22834.9	22413.3	20185.7	29824.3	25659.1	26058.5	23480.2	20183.9	17734	22978.5	23250	C17499	-
Hmdp103165	C33H40O19	[M+H]+	Clitorin	Flavones	4545.66	19722	14171.9	4162.82	2359.31	17364.9	21546.2	15372.8	18947.5	18258.6	15320.5	15142.3	60451.8	172667	144393	131121	105423	72332.9	41945.3	42259.9	53715.5	-	-
pme3227	C27H30O14	[M+H]+	Vitexin-2''-O-rhamnoside	Flavones	1.33909e+06	1.88038e+06	1.59906e+06	1.69948e+06	1.72373e+06	1.60296e+06	2.95816e+06	3.02901e+06	2.8764e+06	3.98461e+06	3.09341e+06	3.31203e+06	2.68559e+06	2.29986e+06	2.06664e+06	3.65932e+06	3.61538e+06	4.47701e+06	2.37562e+06	2.4156e+06	3.05791e+06	C12628	ko00944
MWSmce625	C8H12N2	[M+H]+	2,3,5,6-Tetramethylpyrazine; Ligustrazine	Alkaloids	63858.2	65448.5	77064.1	63846.3	67314.7	65192.9	70341	72920.3	71749.4	72359.5	70160.3	80396.4	189327	202986	230920	98499	113348	132021	63074.4	64918.6	81638.4	-	-
pmp001161	C20H20O8	[M+H]+	5-Hydroxyauranetin	Flavonols	6.21115e+06	7.59834e+06	7.32235e+06	9.93148e+06	1.1717e+07	1.21395e+07	1.04185e+07	1.09312e+07	1.01751e+07	1.21839e+07	1.18753e+07	1.23265e+07	1.02583e+07	9.38648e+06	8.7636e+06	1.12026e+07	9.65632e+06	1.19162e+07	7.15431e+06	9.46391e+06	9.18051e+06	-	-
Hmgn001653	C7H6O3	[M-H]-	Protocatechualdehyde	Phenolic acids	826218	735872	673640	777246	693343	907298	523365	575804	478355	446661	440558	294435	324330	343616	382181	374883	302918	380170	521068	492802	645201	C16700	ko00950
Hmcp001579	C29H34O18	[M+H]+	Limocitrin-3-O-sophoroside	Flavonols	1.32777e+06	1.48839e+06	1.97834e+06	1.17505e+06	1.21675e+06	1.13815e+06	916910	1.39711e+06	1.17484e+06	439763	841518	1.65689e+06	2.47298e+06	2.21981e+06	2.41469e+06	3.06291e+06	2.91758e+06	2.29139e+06	1.50213e+06	1.27105e+06	1.70912e+06	-	-
Zmcn005156	C26H26O12	[M-H]-	4,5-O-Dicaffeoylquinic Acid Methyl Ester	Phenolic acids	31177.8	38297.8	31451.9	38134.5	37809.2	32810	26301.2	17109.5	26057.1	30623.3	25048.6	27908.8	3618.95	6028.68	10889.4	20248	16801.6	18483.9	24242	25276.4	31582.5	-	-
pmb2979	C25H26O14	[M-H]-	Hesperetin-7-O-(6''-malonyl)glucoside	Flavanones	308686	208446	470928	232286	336022	186356	501165	547491	338669	723010	671175	433842	351411	374714	342258	684333	594006	731360	593882	743039	570791	-	-
Zmhp003112	C27H30O16	[M+H]+	safflor yellow A	Quinones	9	9	9	59695.3	39871	21276.1	63249.9	58860.5	48945.6	68022	47524.7	54303.6	1.02932e+06	1.47717e+06	1.40837e+06	1.8584e+06	1.49629e+06	1.37645e+06	691039	591568	515219	-	-
Ymjm000148	C14H20O7	[M-H]-	Salidroside	Phenolic acids	174530	136840	166100	94366.3	147639	98677.1	524539	506246	411106	504786	524126	415531	675312	672247	630148	861684	808012	856891	598467	473487	463215	C06046	ko00350,ko01100
HX1403	C12H12O5	[M+H]+	5,7,8-trimethoxycoumarin	Coumarins	26727.5	32892.3	29558.3	28461.8	31487.2	34238.5	43324.2	29080.5	33335.5	36108.2	52295.8	30017.3	24638.1	11499.1	13439.7	11839.2	20736.9	7815.23	37061.3	33828.1	27542.5	-	-
Wagp008700	C20H20O8	[M+H]+	5-Hydroxy-3,6,7,4',5'-Pentamethoxyflavone	Flavones	5.32879e+06	5.64255e+06	5.72733e+06	5.69973e+06	5.29952e+06	7.11738e+06	4.32453e+06	4.41984e+06	4.47864e+06	5.43295e+06	5.08874e+06	5.78237e+06	2.03375e+06	2.24128e+06	2.11791e+06	3.7955e+06	3.75865e+06	3.88251e+06	3.07679e+06	4.14575e+06	3.61343e+06	-	-
pmb0824	C25H28O13	[M+H]+	Syringic acid-4-O-(6''-feruloyl)glucoside	Phenolic acids	66308.6	61828.4	97377.2	70429.6	61615.3	102880	94326.2	108191	90648.2	101100	94220.4	107701	126927	109173	111946	145465	99233.8	107537	95123.7	90512	118496	-	-
Zmgp002640	C18H37NO6	[M+H]+	Broussonetine S	Pyrrole alkaloids	462204	534809	563758	425229	554748	488559	599819	616713	589478	636445	521254	601386	1.56595e+06	1.51153e+06	1.38735e+06	1.24776e+06	974541	1.36695e+06	481858	596952	648408	-	-
Wagp012008	C20H22O7	[M+H]+	6'-Hydroxy-4,2',3',4',5'-Pentamethoxychalcone	Chalcones	117483	123396	130668	139977	131764	178190	252328	258980	254631	297111	314398	305969	277840	292182	269786	286375	259064	298782	174255	225285	230762	-	-
Wagp007025	C37H44O22	[M+H]+	Scaposin 5-[4'',6''-Di-(3-Hydroxy-3-Methylglutaryl)Glucoside]	Flavones	2.98643e+07	2.90148e+07	3.19289e+07	2.33135e+07	2.67944e+07	3.05902e+07	1.37937e+07	1.44029e+07	1.34643e+07	1.38612e+07	1.41039e+07	1.38452e+07	1.59444e+06	1.57541e+06	1.40308e+06	2.30656e+06	2.22594e+06	2.95161e+06	1.3137e+07	1.52676e+07	1.77008e+07	-	-
pmn001421	C16H18O8	[M-H]-	3-O-p-Coumaroylquinic acid	Phenolic acids	7.18865e+06	8.77372e+06	9.61566e+06	9.25754e+06	1.05104e+07	9.09802e+06	672723	668711	574813	728972	885139	685182	662870	711799	650800	1.17043e+06	969430	1.11952e+06	3.34512e+06	2.61667e+06	3.4913e+06	-	-
Jmwn002494	C15H18O8	[M-H]-	(2E)-3-[4-(β-D-glucopyranoside)-phenylacrylic]-acid	Phenolic acids	47088.6	102066	99562	56282.9	92026.7	70668.6	303932	346642	239841	358241	254142	214718	321337	284334	251081	573828	629623	495228	211958	271654	211819	-	-
Wagp010352	C19H18O7	[M+H]+	Flindulatin	Flavones	1.0873e+07	1.1284e+07	1.20543e+07	1.2734e+07	1.08617e+07	1.61218e+07	2.32756e+07	2.37489e+07	2.24245e+07	2.53954e+07	2.6748e+07	2.68964e+07	2.35048e+07	2.4295e+07	2.3254e+07	2.69152e+07	25522289	2.79417e+07	1.42301e+07	1.76417e+07	1.91888e+07	-	-
pmn001672	C23H32O15	[M-H]-	Furanofructosyl-α-D-(3-mustard acyl)glucoside	Phenolic acids	9999.34	5486.44	3924.4	11519.6	8526.77	11191.4	105250	114470	112601	106690	98574.3	69380.1	242453	239811	244528	167217	161626	185983	142207	119496	106052	-	-
MWSmce118	C5H6N2O2	[M+H]+	Imidazole-4-Acetic Acid	Alkaloids	2.6185e+06	2.4412e+06	2.55816e+06	3.67072e+06	1.04688e+06	3.60663e+06	1.5947e+06	1.68417e+06	1.77343e+06	1.65022e+06	1.54667e+06	1.50102e+06	1.63925e+06	1.83591e+06	1.77419e+06	1.89265e+06	2.32437e+06	1.85498e+06	1.83852e+06	2.4631e+06	2.33924e+06	C02835	ko00340,ko01100
pma6640	C22H22O12	[M+H]+	3'-O-Methyltricetin-7-O-glucoside	Flavones	1.01973e+07	1.12104e+07	1.12745e+07	1.3862e+07	1.62851e+07	1.38329e+07	4.92738e+06	5.81264e+06	4.16347e+06	4.45606e+06	3.85811e+06	6.26744e+06	1.59073e+06	1.42399e+06	1.4713e+06	2.61257e+06	2.8952e+06	3.21021e+06	5.22398e+06	4.90905e+06	6.47593e+06	-	-
Lmzn001875	C33H42O19	[M-H]-	Naringenin-7-O-Rutinoside-4'-O-glucoside	Flavanones	1.03548e+06	1.37e+06	1.31246e+06	825208	935912	760806	817652	946660	1.05286e+06	611917	691703	520645	646510	803644	719032	700045	714064	625775	740987	817215	989936	-	-
Wagp007482	C38H46O22	[M+H]+	Gardenin C 5-[6''-(3-Methylglutaconyl)Glucoside]glucoside	Flavones	383442	412544	384029	378128	339940	390170	387848	384308	390164	308082	341916	413804	64557.7	84262.9	73779.8	84585.1	67539.7	85077.2	206936	279866	256313	-	-
Lazp002140	C33H40O20	[M+H]+	Chrysoeriol glucosyl xylosyl glucoside	Flavones	164896	239038	212039	523374	664905	537051	532172	426435	802905	698507	437281	449925	534492	433828	429618	607177	799072	493754	370228	335103	448004	-	-
Cmpp004946	C26H32O8	[M+H]+	Isoobacunoic acid	Triterpene	4.90106e+06	3.97168e+06	5.62932e+06	4.79676e+06	3.76606e+06	5.03978e+06	2.2319e+06	3.11775e+06	2.23979e+06	911517	999967	1.2293e+06	236743	179513	240172	27123.7	42503.2	24056.2	2.31531e+06	2.38768e+06	3.02025e+06	-	-
Cmxp004977	C15H12O6	[M+H]+	Isookanin	Flavanones	141165	57908.2	111748	117733	235261	199149	89520.9	146176	58768.4	107969	55840.7	128013	46316.7	17031.9	44344.2	83001.4	69049.3	75621.7	96223.8	70942.2	85865.3	-	-
Lmhp002800	C28H32O17	[M+H]+	2'-Hydoxy-5-methoxyGenistein-4',7-O-diglucoside	Isoflavones	304113	354325	300961	477948	626991	582828	464225	603305	594868	838241	606745	710434	1.00606e+06	1.22325e+06	925649	1.7139e+06	1.65766e+06	2.21529e+06	897677	665948	841633	-	-
Hmgp001758	C28H32O18	[M+H]+	Patuletin-3-O-gentiobioside	Flavonols	522362	586517	621701	887296	949811	950052	460985	348888	393940	477244	430477	467135	263425	266466	221141	242622	235142	237464	353774	462970	468667	-	-
pmn001382	C25H24O12	[M-H]-	Isochlorogenic acid A	Phenolic acids	539265	736187	697775	1.09392e+06	1.0643e+06	1.15144e+06	134961	139715	162562	137593	130090	126300	31388.6	52510.1	23084.6	86371.7	105440	92392.9	262350	356455	313112	-	-
Zmln002252	C10H8O6	[M-H]-	Sideretin (5,7,8-Trihydroxy-6-methoxycoumarin)	Coumarins	87673.8	109490	92338.8	65541.9	58568.4	94948.1	749429	691392	894073	865571	707881	775114	340759	411942	531134	100390	115568	96636.1	348252	439512	470684	C22007	ko00999,ko01110
Lahp003268	C33H40O20	[M+H]+	Vicenin-2,6''-O-Glucoside	Flavones	66489.3	75817.8	87250.4	110838	97604.1	123456	260551	229247	243431	255517	284990	152683	69067.1	196072	118978	280422	265324	275138	145980	179443	198371	-	-
Lmdp004311	C44H50O25	[M+H]+	Quercetin-3-O-(6''-O-sinapoyl)glucoside-7-O-rutinoside	Flavonols	4035.73	7128.87	12092.3	3468.96	7566.57	7543.89	32984.1	52412.1	49462.4	39394.9	36239.2	38863.6	38789.8	51041.9	40673	61771	69653.2	55754.8	41173.2	38305.2	50919.7	-	-
pmn001702	C21H18O12	[M-H]-	Tetahydroxyflavone-7-O-glucuronide	Flavones	19370.7	30221.7	14634	26309.7	35260.2	34765.4	16142	23955.1	29756.2	31247.5	33743.8	30874.9	11876.3	13625.9	11886.3	23889.8	19129.7	31234.4	18433.3	22884.1	17248.1	-	-
Lahp004712	C29H34O16	[M+H]+	Rhamnosyl-rhamnanthin-3-O-β-D-glucoside	Flavonols	1.02485e+06	570703	619546	1.42854e+06	968216	941930	907232	734321	996410	957394	982505	1.052e+06	9	9	9	175541	150803	260845	620102	834059	797329	-	-
Layp006138	C24H26O11	[M+H]+	5-Hydroxy-3',4',7-trimethoxyflavone glucoside	Flavones	418620	436590	476485	454102	560127	509629	209591	171966	228792	182818	222699	237546	153261	119458	167852	167685	115287	145244	236292	252093	313461	-	-
HJAP005	C22H22O13	[M+H]+	Laricitrin-3-O-glucoside	Flavonols	2.06475e+07	2.35515e+07	2.11224e+07	2.16367e+07	2.41911e+07	2.19409e+07	1.82629e+06	1.98041e+06	1.6151e+06	1.72363e+06	1.96767e+06	2.36593e+06	855967	666680	825936	1.13296e+06	871196	1.24642e+06	5.86572e+06	7.08753e+06	7.98676e+06	-	-
MWSHY0054	C18H16O7	[M+H]+	Eupatorin; 3',5-Dihydroxy-4',6,7-Trimethoxyflavone	Flavones	2.4704e+06	2.4797e+06	2.96202e+06	3.02226e+06	4.41911e+06	4.49264e+06	1.45625e+07	1.57373e+07	1.38304e+07	2.04646e+07	1.77054e+07	1.96117e+07	1.5315e+07	1.45131e+07	1.33451e+07	1.92454e+07	1.88705e+07	2.32915e+07	8.98138e+06	1.16778e+07	1.20112e+07	-	-
Lmmn004032	C11H16O	[M-H]-	Cis-Jasmone	Ketone compounds	13073.5	8980.94	12189.6	11883	8395.92	21118.9	11767.3	16799	13663.6	19522.5	28848.5	13922	141299	85344.9	91827	147048	102668	114173	34863.5	42444.3	47485	C08490	-
Cmmn013378	C20H30O2	[M-H]-	Levopimaric acid	Ditepenoids	60444.7	101395	45476.6	52393.8	38474.9	73066.5	50531.3	58444	50336.3	58135.8	42980.5	67801.5	57031.3	79988.4	59993.7	92631	89456.8	86078.2	77268.4	64324	57252.8	-	-
mws1035	C33H40O19	[M+H]+	Kaempferol-3-O-robinoside-7-O-rhamnoside (Robinin)	Flavonols	3.30931e+06	3.08925e+06	3.48084e+06	1.69138e+06	2.09503e+06	2.0796e+06	5.79772e+06	6.26819e+06	6.30398e+06	4.98256e+06	4.8521e+06	4.42982e+06	1.09988e+07	1.04968e+07	1.21409e+07	1.02571e+07	7.93054e+06	8.0608e+06	5.61165e+06	7.55197e+06	6.23296e+06	C10178	-
pmb0618	C28H34O16	[M+H]+	Hesperetin-8-C-glucoside-3'-O-glucoside	Flavonols	286846	260553	306324	296224	464818	351442	216981	437052	232416	491611	420991	546866	394436	378506	200530	567932	487396	662900	330834	315632	416522	-	-
MWSslk182	C18H16O5	[M+H]+	5,6,7-Trimethoxyflavone	Flavones	8199.09	5873.41	5210.47	7165.92	11180.2	9221.33	9217.97	8393.35	7470.69	8943.1	10162.1	5087.89	6875.75	7274.82	5447.93	10156.4	5727.36	8681.54	7009.96	8208.8	6033.22	-	-
Wagp006347	C31H36O16	[M+H]+	Gardenin B 5-[6''-(3-Hydroxy-3-Methylglutaryl)Glucoside]	Flavones	1.151e+07	1.36629e+07	1.14615e+07	1.47653e+07	1.62136e+07	1.65548e+07	9.79872e+06	6.48786e+06	9.6172e+06	1.0097e+07	8.4934e+06	8.40252e+06	3.79224e+06	3.05902e+06	3.07265e+06	3.83732e+06	3.75422e+06	3.70982e+06	8.48927e+06	7.31856e+06	9.96504e+06	-	-
Lmmp001947	C21H20O13	[M+H]+	Gossypetin-3-O-glucoside	Flavonols	334419	322849	415344	247727	433537	388346	322163	315142	364906	331751	427142	381427	183446	293559	291060	266999	334383	334909	350479	263950	349336	-	-
Wbsp000333	C31H48O4	[M+H]+	16-oxo-3α,21β-dihydroxyserrat-14-en-24-oic acid	Terpene	31531	32780.3	33993.7	32189.1	33207.5	32050.8	55854.5	64932.4	66694.5	57108.7	100664	97327.9	166844	160769	154625	44183.1	72477.9	42543.9	35725.2	48375.1	45848.3	-	-
Zmdn005578	C24H22O13	[M-H]-	Emodin-8-O-(6'-O-malonyl)-beta-D-glucopyranoside	Anthraquinone	71513.1	87994.6	62074	237060	91553.2	102584	33779.6	40747.5	72311.5	51776.1	43849.2	42968.9	55360	121748	60546.2	42202.2	77412.1	76559.5	41943.6	56783.8	53972.2	-	-
MWSmce140	C17H18O3	[M+H]+	trans-Trimethoxyresveratrol	Stilbene	142503	184268	154383	204640	151643	183381	275966	167192	117643	134962	160195	144987	155745	147764	130387	188973	163289	172214	108751	144041	114168	-	-
Lmhp003162	C34H42O21	[M+H]+	Chrysoeriol-6,8-di-C-glucoside-4'-O-glucoside	Flavones	580078	770372	708856	594638	718741	817700	1.01701e+06	1.29486e+06	1.04972e+06	993444	1.30201e+06	1.10613e+06	923849	1.06608e+06	1.09888e+06	1.10851e+06	1.11394e+06	1.19451e+06	768349	981032	1.04553e+06	-	-
Lmhp005550	C24H28N2O6	[M+H]+	N,N'-Diferuloylputrescine	Phenolamine	114216	93913.8	82366.6	133251	167108	354571	22651.7	28749	49803.7	41736.4	30741.8	20267.5	5738.03	33649.6	10375.1	6728.44	13551.6	13362.1	59109.1	53948	72636.6	-	-
Lmsp003655	C26H32O11	[M+H]+	Dehydrodiconiferyl alcohol-gamma'-O-glucoside	Lignans	2.94172e+06	3.07562e+06	2.99451e+06	3.19413e+06	3.35789e+06	3.00576e+06	1.77086e+06	1.92305e+06	1.69659e+06	1.6417e+06	1.60193e+06	1.60632e+06	3.16671e+06	3.32605e+06	2.95796e+06	3.8067e+06	3.53537e+06	3.1666e+06	2.1013e+06	2.30562e+06	2.83137e+06	-	-
HJAP051	C12H18O4	[M+H]+	3-(3,4,5-Trimethoxyphenyl)propan-1-ol	Phenolic acids	222926	265571	236226	286010	349540	317363	330738	307339	336532	258092	272008	279088	95215.5	92784.4	109025	180709	193094	146827	158456	217355	193913	-	-
Hmgp002746	C18H16O7	[M+H]+	7,3'-Dihydroxy-5,4',5'-trimethoxyxanthone	Other Flavonoids	396112	445077	414431	571487	745301	761048	989307	1.00959e+06	976858	1.31717e+06	1.37255e+06	1.61341e+06	372224	393717	345923	841446	754998	893597	553533	684737	759428	-	-
Jmbp005434	C19H18O9	[M+H]+	Gardenin E	Flavones	269988	296757	293613	257195	250570	267806	359199	386654	357786	428167	374122	422524	293702	327253	279667	430190	364851	445269	217429	291892	286808	-	-
Wagp007226	C29H32O15	[M+H]+	Cirsimaritin 5-[6''-(3-Hydroxy-3-Methylglutaryl)Glucoside]	Flavones	125709	115008	135584	164981	161225	181502	216052	211613	230118	212838	257819	237715	71193.4	71659.5	59490.4	130428	133352	163124	112199	151038	122261	-	-
Zmdn007764	C15H10O5	[M-H]-	isoemodin	Anthraquinone	2415.53	1854.05	4887.74	4511.5	3418.44	2205.84	2457.5	4482.78	4776.09	2434.21	3103.46	2346.26	5972.76	3984.14	4627.43	3654.92	2999.95	3128.75	4226.61	4289.61	3198.34	-	-
Cmxp005429	C15H12O6	[M+H]+	Okanin	Chalcones	50250.4	36043.9	45751.1	43702.1	50402.1	72720	16052.5	11762.7	12516	12955.6	4594.67	2596.44	14556.5	15798.8	14071.6	10287.2	27402.2	19097.9	30281.1	22814.2	30501.1	C08724	-
Wagp008987	C19H20O8	[M+H]+	3,2',4'-Trihydroxy-4,3',5',6'-Tetramethoxychalcone	Chalcones	220795	230972	226002	336045	378982	408581	1.15172e+06	1.17429e+06	1.09737e+06	1.4612e+06	1.42958e+06	1.41249e+06	441040	539294	491437	527133	449873	509002	416920	535070	568397	-	-
pmf0085	C30H50O	[M+H]+	9,19-Cyclolanost-24-en-3-ol (Cycloartenol)	Triterpene	39523.4	40326.3	43547.6	42718.6	46576	46463.7	49426.9	48027.8	50686.2	50624.1	49826	51310	48913.8	47676.8	36927.7	48065.4	46965.1	48162	37329	48828.6	50448.2	C01902	ko00100,ko01100,ko01110
Lmlp006175	C21H22O10	[M+H]+	Isosalipurposide (Phlorizin Chalcone)	Chalcones	3.69628e+06	3.65892e+06	3.922e+06	4.73841e+06	4.07958e+06	3.22398e+06	1.19931e+06	1.37954e+06	1.33087e+06	904772	1.05481e+06	868782	345502	462405	287467	1.02423e+06	802216	716410	1.67159e+06	2.2965e+06	1.97543e+06	C16406	ko00941
Lmzn001582	C18H28O9	[M-H]-	5'-Glucosyloxyjasmanic acid	Phenolic acids	38513.6	15247.5	17427.8	14678.7	16000	19283.4	253970	212464	212135	328205	244963	153126	1.12251e+06	843700	867419	1.06611e+06	954387	973553	547492	412804	430233	-	-
Lmpp005784	C21H20O12	[M+H]+	6-Methoxyquercetin-3-O-Xyloside	Flavonols	400167	674569	528542	568327	622557	595710	35915.4	55206.4	23314	36074.5	46750.3	43547.6	18112.5	31475.9	21741.6	22227.4	27344.7	25595.9	165323	227971	201195	-	-
mws0045	C21H20O11	[M+H]+	Quercetin-3-O-rhamnoside(Quercitrin)	Flavonols	4.57643e+06	3.80911e+06	3.81482e+06	4.9044e+06	5.32089e+06	5.76261e+06	5.85115e+06	4.70622e+06	6.4819e+06	3.37012e+06	5.06415e+06	5.65689e+06	4.90096e+06	5.83176e+06	6.24845e+06	7.15626e+06	6.27884e+06	4.06894e+06	5.67845e+06	7.742e+06	7.37274e+06	C01750	ko00944
mws1565	C17H24O10	[M+H]+	Geniposide	Monoterpenoids	76780.8	71131.6	82997.8	18225.3	57186.5	77790.6	451014	241771	166927	404023	257683	408260	3.46591e+06	2.28351e+06	2.49882e+06	2.43019e+06	2.3854e+06	2.54883e+06	678713	714238	905535	C09781	-
Wahp004841	C22H24O11	[M+H]+	Homeriodictyol-7-O-β-O-glucoside	Flavanones	3.85309e+07	3.12588e+07	4.05401e+07	5.07759e+07	5.66501e+07	4.79538e+07	6.05113e+07	5.23765e+07	4.80487e+07	3.21989e+07	5.07136e+07	5.23703e+07	5.52497e+07	5.89793e+07	6.53289e+07	5.34185e+07	5.59819e+07	6.88487e+07	3.67105e+07	3.66517e+07	4.78716e+07	-	-
Wagp008324	C21H22O8	[M+H]+	5,6,2',3',4',6'-Hexamethoxyflavone	Flavones	1.93192e+07	2.01631e+07	1.84779e+07	1.88629e+07	1.67644e+07	1.98173e+07	4.24535e+07	4.35344e+07	4.09675e+07	4.70359e+07	4.41466e+07	4.43926e+07	4.27764e+07	4.49652e+07	3.98525e+07	4.79384e+07	4.20918e+07	4.50388e+07	2.55757e+07	3.46504e+07	3.38155e+07	-	-
Hmcp003852	C15H26O	[M+H]+	Elemol	Sesquiterpenoids	3.31125e+07	2.74598e+07	2.20431e+07	3.51601e+07	3.89365e+07	3.40563e+07	3.00525e+07	3.18484e+07	3.05943e+07	3.56227e+07	2.74366e+07	3.95834e+07	3.38577e+07	3.04932e+07	3.67065e+07	3.43486e+07	2.17842e+07	2.28865e+07	3.03197e+07	2.21276e+07	2.86475e+07	-	-
MWSmce584	C8H11NO	[M+H]+	L-Tyramine	Alkaloids	728608	1.48406e+06	1.31555e+06	1.2278e+06	1.59623e+06	1.36231e+06	341272	305417	369852	266685	289785	285378	176992	146044	165932	113576	135193	129113	569908	747193	776543	C00483	ko00350,ko00950,ko01100,ko01110,ko01240
Lajp003585	C17H20O9	[M+H]+	Murrayacarpin A glucoside	Coumarins	876574	912693	832640	792567	723763	785144	1.15262e+06	1.25036e+06	1.02226e+06	1.35612e+06	1.29015e+06	1.4636e+06	473416	505496	561810	719357	528590	481718	627593	788325	866746	-	-
pmn001381	C15H26O9	[M-H]-	Eucommioside	Terpene	14865.7	13781.1	9441.8	5772.59	15633.2	14526.6	48858	58723.1	50273.9	33129.2	23785.4	17574.5	72973.9	78618.6	105635	66174.4	52827.9	63509.6	31063.7	42916.8	39262.7	-	-
Zalp003512	C17H20O9	[M+H]+	methyl 5-caffeoylquinate	Phenolic acids	3.03175e+06	3.50975e+06	3.44165e+06	3.16943e+06	2.63145e+06	3.07546e+06	4.79873e+06	4.31363e+06	4.37606e+06	3.63014e+06	4.72092e+06	5.19513e+06	1.60939e+06	1.52246e+06	1.67407e+06	2.14107e+06	1.95473e+06	1.79982e+06	2.05262e+06	2.81907e+06	2.6559e+06	-	-
Ladp002110	C10H7NO4	[M+H]+	4-hydroxy-2-oxo-1,2-dihydroquinoline-3-carboxylic acid	Quinoline alkaloids	419617	500604	355424	441976	522026	533882	906966	868455	756905	1.00551e+06	928216	967057	830396	820203	731461	1.01528e+06	675149	1.04159e+06	691765	609619	498263	-	-
Zbln013951	C23H22O5	[M-H]-	1-(3'-methoxy-4'-hydroxybenzyl)-2,7-dihydroxy-4-methoxyphenanthrene	PhenAnthraquinones	66787.1	91077.8	80187.9	78138.8	116657	105908	53012.1	52428.7	57761.7	54167	59738.6	50473.4	39935.7	43955.4	47696.3	38245.3	36872.7	41363.2	45150.1	61629.3	59566.1	-	-
Wagp004378	C36H44O21	[M+H]+	Cirsilineol 5-[6''-(3-Hydroxy-3-Methylglutaryl)Glucoside]Glucoside	Flavones	388723	213442	328953	276482	331762	254913	573436	578684	506829	627757	646898	611976	237505	268990	195558	685737	636082	781334	357013	464327	491317	-	-
Lmyn005006	C30H28O13	[M-H]-	Eriodictyol-7-O-(6''-O-p-coumaroyl)glucoside	Flavanones	1.7461e+06	1.43944e+06	1.49674e+06	1.07189e+06	1.31316e+06	1.3875e+06	1.70685e+06	1.5235e+06	1.82653e+06	1.38855e+06	1.6076e+06	1.02415e+06	1.38402e+06	1.84929e+06	1.35198e+06	1.52671e+06	1.55159e+06	1.5897e+06	1.41743e+06	1.69156e+06	1.22438e+06	-	-
Hmgp003163	C17H14O8	[M+H]+	3,3',5,7-Tetrahydroxy-4',6-Dimethoxyflavone; (Laciniatin)	Flavonols	1.77547e+06	1.1847e+06	1.58272e+06	1.43229e+06	1.3562e+06	3.56697e+06	834528	1.06105e+06	922563	887970	826433	898003	1.55131e+06	1.65781e+06	1.27879e+06	1.69299e+06	1.73429e+06	2.02206e+06	914324	1.1616e+06	1.26744e+06	-	-
Smhp007666	C20H20O8	[M+H]+	ageconyflavone C	Flavones	1.32851e+07	1.58372e+07	1.46373e+07	1.69974e+07	2.03413e+07	2.16165e+07	2.06835e+07	2.09323e+07	2.07113e+07	2.30956e+07	2.49122e+07	2.43675e+07	1.39489e+07	1.44384e+07	1.27986e+07	1.98859e+07	1.64644e+07	1.98884e+07	1.22871e+07	1.59906e+07	1.69226e+07	-	-
MWSslk181	C21H22O9	[M+H]+	Isoliquiritin	Chalcones	656329	655878	772860	537219	853598	619823	737926	408358	387313	1.0852e+06	661400	441177	453356	548000	617410	510728	494248	880508	584940	583525	766324	C16978	-
Lmbp003208	C17H20O10	[M+H]+	Fraxidin-8-O-glucoside	Coumarins	97908.4	117546	129840	133603	138047	78269.1	822513	980250	868039	987896	910527	1.03527e+06	1.01151e+06	1.1495e+06	1.31555e+06	918894	867794	801902	464706	601349	642247	-	-
Lmjp005871	C18H16O7	[M+H]+	Penduletin (5,4'-Dihydroxy-3,6,7-trimethoxyflavone)	Flavones	2.68311e+06	2.33756e+06	2.99285e+06	3.60761e+06	4.31669e+06	4.88267e+06	1.45771e+07	1.6123e+07	1.47087e+07	2.03458e+07	1.94211e+07	2.02879e+07	1.45321e+07	1.44849e+07	1.33763e+07	1.958e+07	1.80963e+07	2.25682e+07	8.8847e+06	1.21999e+07	1.16901e+07	-	-
mws0919	C21H20O10	[M-H]-	Kaempferol-3-O-rhamnoside (Afzelin)(Kaempferin)	Flavonols	8310.92	13890.3	12568.4	10834.5	8099.96	9187.07	37491.4	24190.5	22385.3	32735.1	31096.9	23740	12580.9	9940.58	16385.9	13776.5	17772.4	18441.7	13998.8	11921.7	16540.9	C16911	ko00944
MWSslk208	C20H30O2	[M-H]-	Kaurenoic Acid	Ditepenoids	79371.6	99576.7	58932.4	64098.7	49182.7	84597.7	65098.9	69924.2	57613.7	66650.4	53802.7	85981.2	67288.7	91398.8	77049.5	98494.4	95908.7	90626.5	94467.1	73810.5	70435.1	C11874	ko00904,ko01100,ko01110
Wbmn013660	C20H32O4	[M-H]-	3,9-Dihydroxy-13(14)-labden-16,15-olide	Ditepenoids	119826	112936	109953	97187.4	118049	88570.1	123821	135430	82943.8	156450	116507	120843	105272	103447	93103.1	77161.8	76516.3	77408	100191	96726.5	73134.9	-	-
Wagp008369	C20H20O9	[M+H]+	5,3'-Dihydroxy-3,6,7,4',5'-Pentamethoxyflavone	Flavones	1.14907e+06	1.1791e+06	1.23376e+06	1.36929e+06	1.16562e+06	1.44931e+06	2.14014e+06	2.47985e+06	1.98796e+06	2.51313e+06	2280067	2.37589e+06	2.06108e+06	2.04792e+06	2.07879e+06	2.46904e+06	2.07526e+06	2.28467e+06	1.2838e+06	1.6839e+06	1.76965e+06	-	-
Lasp010382	C21H34O3	[M+H]+	Ent-16beta-Methoxy-19-Kauranoic Acid	Ditepenoids	35740.3	49011.8	49197.9	55740	99184.5	81036	86653.9	87823.3	66281	134805	121783	126959	65777	61405.2	50096.5	66661.4	71071.6	66331.1	89782	64423.4	77138	-	-
pmp001141	C25H31NO10	[M+H]+	Cimicifugamide	Phenolamine	544461	530301	606674	556327	423596	546510	1.417e+06	1.63323e+06	1.33146e+06	1.56813e+06	1.43941e+06	1.84931e+06	1.04245e+06	838747	1.03807e+06	997239	912171	807460	730224	1.01233e+06	946932	-	-
Wbmp004309	C19H16O5	[M+H]+	Vitexdoin C	Lignans	4.08833e+06	3.22412e+06	2.79927e+06	4.22318e+06	3.94964e+06	3.38774e+06	84829.1	128102	126349	169452	290676	324202	36751.2	27106.3	20185.4	34580.4	104051	9	910652	1.08234e+06	1.26974e+06	-	-
HJAP156	C22H22O12	[M+H]+	Laricitrin-3-O-rhamnoside	Flavonols	261901	416349	235445	328410	396206	450873	66500.3	95654.1	104103	98977	81137.7	101058	28327.2	26685.8	30125.5	55159.7	33671	52980.4	139443	143377	186038	-	-
Wagp010141	C20H22O7	[M+H]+	6'-Hydroxy-2,2',3',4',5'-Pentamethoxychalcone	Chalcones	1.4837e+06	1.49542e+06	1.85942e+06	1.73067e+06	1.58821e+06	1.73394e+06	2.42172e+06	2.7953e+06	2.26647e+06	2.4394e+06	2.49118e+06	2.83516e+06	2.07874e+06	2.15372e+06	1.95507e+06	1.81779e+06	1.74088e+06	1.94054e+06	1.30616e+06	1.79265e+06	1.73848e+06	-	-
pmb3000	C24H24O12	[M-H]-	Chrysoeriol-7-O-(6''-acetyl)glucoside	Flavones	1.69378e+06	3.02506e+06	1.85566e+06	1.1668e+06	2.23265e+06	1.56397e+06	6.07824e+06	5.87031e+06	7.64952e+06	7.56901e+06	8.52384e+06	8.11973e+06	4.43881e+06	4.59433e+06	3.68825e+06	6.65375e+06	6.92398e+06	6.89911e+06	5.26669e+06	3.86832e+06	4.17517e+06	-	-
Lajp004718	C21H26O10	[M+H]+	Murpanidin glucoside	Coumarins	29364.8	26372.7	11655.1	22643.9	41276.4	28377.4	22453.8	19718.6	16544.4	31969.2	24684.2	3710.08	18764.8	22520.5	20145.2	17976.8	24233.7	6361.78	25295.7	21675.7	18091	-	-
Lhhp120823	C11H12O3	[M+H]+	Eugenyl formate	Others	923666	824942	870457	861089	720123	730788	1.33924e+06	1.47794e+06	1.59292e+06	603884	1.54346e+06	1.40955e+06	609380	1.39408e+06	1.57494e+06	1.12041e+06	1.06779e+06	1.06576e+06	836881	1.16356e+06	1.0933e+06	-	-
Zmjp013311	C41H70O13	[M+H]+	Gynoside A	Triterpene Saponin	30357.6	57693.7	42503.8	35199.2	44049.9	47983.3	37028.9	40714.8	71891.5	37106.8	47451	61672.2	53546.3	60706.7	77254.1	75337.6	112427	152050	42754.7	57673	44806.8	-	-
Latp011219	C10H12O	[M+H]+	3,5-Dimethyl-2,3-dihydrobenzofuran	Others	1.98361e+06	1.50635e+06	1.72947e+06	1.56859e+06	1.76604e+06	2.26068e+06	1.49697e+06	1.7245e+06	1.70638e+06	1.79526e+06	1.69491e+06	1.65404e+06	1.84379e+06	1.63909e+06	1.56407e+06	1.66574e+06	1.70824e+06	1.73133e+06	1.13156e+06	1.49298e+06	1.56872e+06	-	-
pmb1178	C19H14O6	[M+H]+	O-Feruloylhydroxycoumarin	Coumarins	2.253e+06	1.88436e+06	2.37457e+06	1.77187e+06	2.22929e+06	425288	484144	552138	518721	219204	292505	205986	112305	183862	155404	74771.9	60681.3	103917	823023	861561	1.11043e+06	-	-
Wagp009231	C21H24O8	[M+H]+	6'-Hydroxy-3,4,2',3',4',5'-Hexamethoxychalcone	Chalcones	1.86658e+07	2.09243e+07	1.92594e+07	2.05147e+07	2.05462e+07	2.33503e+07	24700317	2.33125e+07	2.2953e+07	2.20912e+07	2.52561e+07	2.41318e+07	1.72124e+07	1.65868e+07	1.71284e+07	2.18663e+07	1.72868e+07	1.86697e+07	1.44039e+07	1.94107e+07	1.97476e+07	-	-
Zbdp007159	C19H18O7	[M+H]+	5-Hydroxy-7,2',4',5'-tetramethoxyisoflavone; Robustigenin	Isoflavones	2.55612e+06	2.86965e+06	2.53423e+06	3.16178e+06	2.66532e+06	3.75657e+06	5.98302e+06	7.19911e+06	5.40758e+06	8.65044e+06	7.4283e+06	9.22884e+06	4.67391e+06	5.30808e+06	4.86386e+06	6.75609e+06	6.19642e+06	8.01419e+06	3.41289e+06	3.92667e+06	4.75329e+06	-	-
Cmxp003975	C21H22O11	[M+H]+	Okanin-4'-O-glucoside(Marein)	Chalcones	813647	1.10181e+06	1.3508e+06	1.27627e+06	450415	746027	553532	373656	885673	585121	679795	460041	484331	372337	282619	582958	437437	356676	547632	490294	677884	-	-
Lmsp008264	C18H16O6	[M+H]+	4'-Hydroxy-5,6,7-trimethoxyflavone	Flavones	1.51355e+06	1.65335e+06	1.79192e+06	1.88089e+06	2.47834e+06	2.93976e+06	2.28007e+07	2.23487e+07	1.9887e+07	2.72343e+07	2.89368e+07	2.7224e+07	6.48994e+06	7.15898e+06	6.54055e+06	1.14413e+07	1.0421e+07	1.45773e+07	8.67989e+06	1.20115e+07	1.15616e+07	C14986	-
Lmmp004257	C22H22O11	[M+H]+	6-C-Methylquercetin-3-O-rhamnoside	Flavonols	211417	347411	273208	293207	397292	267356	111784	110713	141705	60456.1	96302.2	100146	12919.1	17463	18684.2	31321.6	43182.2	39392.2	122344	94518.5	90746	-	-
pme0282	C8H6O4	[M-H]-	Phthalic acid	Phenolic acids	64364.7	44498.3	42481.8	54622	71731.8	66455.5	82420	65763.1	72289.3	85017.6	78573.1	55563.2	100508	80477.5	88041.2	106707	73711.7	90909.9	72409.4	55040.7	76729.3	C01606	ko01100,ko02010
MWSprf005	C17H14O5	[M+H]+	Mosloflavone; 5-Hydroxy-6,7-Dimethoxyflavone	Flavones	3377	2495.35	7014.38	4704.07	4670.67	7456.61	12815.4	17868.1	16381.9	22513.7	21649.5	21471.7	11599.6	14904.7	11354.4	19104.8	17286.4	29050.7	11600	12133.1	15683.1	-	-
Wagp010836	C16H14O3	[M+H]+	Clausindine	Coumarins	36619.2	38188.6	34889.9	49738.6	54818.4	62679	51101.2	47924.9	50974.8	57947.1	50043.9	55454.2	47661.9	40844.7	47201.9	49995.5	46198.1	52513.3	45711.2	33833.4	46509.4	-	-
Wagp004812	C24H26O11	[M+H]+	5-Hydroxy-6,7,4'-Trimethoxyflavone 5-O-glucoside	Flavones	4.99727e+07	4.41275e+07	4.71209e+07	5.55742e+07	5.2068e+07	5.74467e+07	2.75522e+07	2.80002e+07	2.67231e+07	2.70535e+07	2.82491e+07	2.85556e+07	1.4232e+07	1.36639e+07	1.52423e+07	14504243	1.45655e+07	1.48674e+07	2.46107e+07	2.86533e+07	3.44421e+07	-	-
Lmwp004293	C42H46O24	[M+H]+	Quercetin-3-O-(2'''-O-p-coumaroyl)sophoroside-7-O-glucoside	Flavonols	176052	140202	155889	146117	198721	152660	161397	130657	184265	193502	189192	221478	130884	174267	139175	201690	233128	211508	144095	150864	195111	-	-
pmb0751	C16H16O7	[M+H]+	Trans-5-O-(p-Coumaroyl)shikimate	Phenolic acids	254593	336106	321924	255318	227076	228744	43778.4	21308.1	52397.9	34449.5	50586.3	60591.5	334170	266223	262320	332312	226897	298427	144395	198635	157429	C02947	ko00940,ko00941,ko00945,ko01100,ko01110
pmb1240	C26H30O10	[M+H]+	Phellodensin F	Flavanonols	2.58592e+06	3.17278e+06	2.69955e+06	2.91771e+06	4.22271e+06	3.62726e+06	2.59385e+06	3.03651e+06	2.27579e+06	3.23409e+06	2.47987e+06	2.98162e+06	4.07276e+06	3.75556e+06	4.04882e+06	5.48968e+06	4.32491e+06	5.72355e+06	2.23684e+06	3.12371e+06	2.56305e+06	-	-
MWS2076	C6H7NO	[M+H]+	2-Aminophenol	Phenolamine	23828.5	45210.5	29995	27036.5	18873.4	25914.8	52345.7	43765.8	53685.7	98974.3	63131.4	62964.3	12316.7	12123.4	10948.7	11519.6	9522.78	4932.9	18616.4	16731.1	23176.6	C01987	ko00380,ko01100
Wagp005508	C22H32O10	[M+H]+	3-Hydroxy-Beta-Ionone 3-(6''-Malonyl)Glucoside	Others	4.3205e+06	4.85104e+06	4.646e+06	5.07273e+06	4.58913e+06	3.95769e+06	4.64471e+06	4.50533e+06	4.52472e+06	4.9891e+06	3.71231e+06	3.99254e+06	1.9658e+07	2.30922e+07	2.19114e+07	1.93968e+07	1.84215e+07	1.83315e+07	6.73008e+06	9.15404e+06	9.23458e+06	-	-
Wagp007719	C20H22O7	[M+H]+	6'-Hydroxy-3,4,2',3',4'-Pentamethoxychalcone	Chalcones	3.26007e+06	3.54258e+06	3.47522e+06	3.35428e+06	3.60761e+06	3.89712e+06	4.06223e+06	4.28141e+06	3.63191e+06	4.41499e+06	3.74063e+06	3.95069e+06	3.11259e+06	2.88825e+06	2.71777e+06	3.56944e+06	3.03277e+06	3.37868e+06	2.24503e+06	2.96791e+06	3.13703e+06	-	-
Wayn003721	C9H8O6S	[M-H]-	p-Coumaric acid 4-O-sulfate	Others	1.24355e+06	924623	1.09217e+06	854657	845281	1.00337e+06	632146	656952	576352	598334	550642	610812	250623	226499	208359	201700	147242	177080	599117	429110	568888	-	-
Wagp007010	C14H11NO4	[M+H]+	1,3,5-Trihydroxy-10-methylacridin-9-one	Alkaloids	1324.5	2018.36	9941.8	2208.71	2908.78	1399.45	29141.2	21574.1	26861.5	9929.02	34727.2	7922.46	225667	234357	126888	169727	174791	227440	42204.1	53360.2	59602.2	-	-
Wagp005297	C19H32O7	[M+H]+	3-Hydroxy-beta-ionol 3-Glucoside	Others	39352.2	79225.7	31066	41283	21927.3	101226	34959.8	30758.7	84208.8	106313	48877.8	44429.3	761652	586741	573015	872658	350721	454291	141779	196577	157627	-	-
Lmmp000897	C30H26O14	[M+H]+	Gallocatechin-(4α→8)-gallocatechin	Flavanols	102978	165842	177488	268259	475520	407170	332787	290503	340321	355563	393075	285734	95486	227853	152575	178461	212365	173580	208363	185866	258517	-	-
Wagp006988	C19H18O7	[M+H]+	4'-Hydroxy-5,6,7,8-Tetramethoxyflavone	Flavones	4.62007e+06	5.63414e+06	4.87415e+06	6.5681e+06	7.88104e+06	8.61175e+06	5.71583e+06	5.76839e+06	7.08794e+06	7.76252e+06	6.92219e+06	6.97259e+06	3.53771e+06	3.9983e+06	3.68252e+06	5.8959e+06	5.09607e+06	6.50738e+06	3.92714e+06	5.04999e+06	5.54119e+06	-	-
mad1424	C17H14O13	[M+H]+	Ditartaroyl-hydroxycoumarin	Coumarins	165714	173414	219541	151834	179674	166524	379448	389378	335797	393792	350619	408927	495495	410898	483446	435739	419526	389302	261447	362974	351741	-	-
Lmfn004065	C20H18O11	[M-H]-	Morin-3-O-arabinoside	Flavonols	165618	225800	206972	126541	315633	161521	35268.6	27256.7	31306.2	21945.1	28656.1	17825.1	9410.06	19451.6	12900.6	68408.8	73309.6	113538	112457	104958	143786	-	-
mws1420	C28H22O6	[M+H]+	ε-Viniferin	Stilbene	300718	201894	288739	311680	310411	265537	53992.8	66636.1	40930.4	28393.6	25345.2	28486.1	12117	5228.48	11946	6732.45	4957.26	6238.78	111671	157647	143410	C10289	-
Lhhp120809	C15H18O4	[M+H]+	Illicinone C	Coumarins	11879.5	10054.5	17030.4	8331.42	15464.1	6215.53	21897.6	18630.1	26283.4	15173.5	13456.7	21960.5	189620	103537	138156	166982	202253	201179	75534.7	77646.3	55960.2	-	-
Lmmn000774	C15H20O9	[M-H]-	Dihydrocaffeoylglucose	Phenolic acids	572311	280912	444890	201733	519281	175159	257696	220622	251589	186762	190816	156188	115016	126681	131530	137923	143177	155890	174308	130421	182125	-	-
Lmjp004839	C18H16O8	[M+H]+	Arcapillin (2',4',5-trihydroxy-5',6,7-trimethoxyflavone)	Flavones	278526	353629	317208	405395	375793	407518	355957	269440	362809	349819	367319	367040	216033	216914	173731	294937	258214	286927	194500	273528	255767	C17787	-
pmb0738	C34H34O16	[M+H]+	Tricin-7-O-(2''-Sinapoyl)glucoside	Flavones	31896.9	37865.4	31613.7	55813	72255.6	75449.1	354574	447964	486131	575794	572171	411528	574572	521526	454924	664910	516016	827270	251927	335973	352477	-	-
Lmjp003090	C17H20O10	[M+H]+	Isofraxidin-7-O-glucoside	Coumarins	134769	157629	169113	150608	212672	201700	392161	387645	367506	541513	549607	528220	536919	555306	510808	512900	434074	354329	307778	422006	328823	-	-
Hmzp003994	C22H22O12	[M+H]+	Pedaliin	Flavones	554558	502324	256730	1.03608e+06	695301	375744	497282	517982	362473	624249	682662	501192	740892	663517	532343	630603	687932	774795	552812	699220	505492	-	-
Wasn004683	C21H22O12	[M-H]-	Protocatechuic acid 1-O-(Glucosylvanilloyl)	Phenolic acids	446347	417607	435210	408396	420651	549865	313846	392906	417738	331921	423286	239513	340520	210581	236351	360310	385567	334219	380521	268536	343299	-	-
Lmsp011053	C18H18O6	[M+H]+	7-Hydroxy-2',5,8-Trimethoxyflavanone	Flavanones	106504	123407	130344	124973	129524	183600	271179	269397	233369	236699	254358	258998	212127	214995	193818	196916	191252	245216	140828	195995	190504	-	-
Hahp005738	C30H36O17	[M+H]+	Sesuvioside E	Isoflavones	3.48479e+06	3.47616e+06	3.07376e+06	2.59904e+06	2.47725e+06	3254199	2.4767e+06	2.5422e+06	2.2559e+06	2.43301e+06	2.28356e+06	2.53202e+06	1.57839e+06	963116	1.87911e+06	2.37579e+06	2.12498e+06	1.74837e+06	1.95572e+06	2.37843e+06	2.77525e+06	-	-
Zmbp006244	C18H18O6	[M+H]+	Eleocharin E	Flavones	945815	847913	1.00107e+06	1.1716e+06	1.46032e+06	2.22177e+06	2.67671e+06	3.2341e+06	2.70002e+06	5.09326e+06	4.23236e+06	5.25839e+06	8.16466e+06	8.64444e+06	7.4466e+06	1.08957e+07	1.05388e+07	1.19546e+07	3.1788e+06	4.08255e+06	4.51087e+06	-	-
Lmpp005842	C22H22O12	[M+H]+	6-Methoxyquercetin-3-O-rhamnoside	Flavonols	98206	84040.9	232733	305235	315539	358973	48328.2	41968.4	58694.9	67110.7	64181.1	60224.1	29894	15158.5	3625.94	47122.8	28175.3	42344.4	99192.5	121264	141013	-	-
pmb1096	C8H7N	[M+H]+	Indole	Plumerane	275046	316092	293944	396567	390381	372557	503127	495417	485654	574480	631829	655958	411544	396610	426801	320239	291688	350675	261649	352404	366285	C00463	ko00380,ko00400,ko01100,ko01110
Hmmp007513	C19H18O8	[M+H]+	5,7-Dihydroxy-6,3',4',5'-tetramethoxyflavone (Arteanoflavone)	Flavones	179291	185077	195707	282123	344412	327170	1.60825e+06	1.61663e+06	1.4662e+06	2.45034e+06	2.4642e+06	2.59113e+06	2.73597e+06	3.18544e+06	2.66902e+06	3.7789e+06	3.54333e+06	4.34929e+06	1.29144e+06	1.68023e+06	1.83354e+06	-	-
pmb1207	C19H14O6	[M+H]+	O-Feruloyl 3-hydroxycoumarin	Coumarins	536070	135884	762057	762134	907413	924843	332260	339280	334996	408763	307915	468701	220162	216862	198549	217760	160769	183824	364704	493861	375130	-	-
Wafp004334	C24H29NO9	[M+H]+	N-Feruloyltyramine 4'-glucoside	Phenolamine	176886	422003	328100	448107	405890	470254	206369	128280	127847	169028	96007.8	235961	173262	198772	144329	160947	138945	183820	166871	203809	144462	-	-
HJAP023	C33H40O21	[M+H]+	Kaempferol-6,8-di-C-glucoside-7-O-glucoside	Flavonols	93762.5	172925	117746	121480	205254	133439	343471	184264	239591	285874	226315	226167	160701	195928	216214	281922	255780	381459	143448	173268	204085	-	-
Lmsp009013	C17H16O6	[M+H]+	4',6-Dihydroxy-5,7-dimethoxyflavanone	Flavanones	2392.05	6671.28	4679.23	15050.5	9663.15	12161	141615	139771	150975	173731	135386	178807	27565.8	20288.4	30583.4	23976.4	22690.5	24509	49762.6	52705.9	68267.6	C14969	-
pma0101	C14H20N4O3	[M+H]+	Caffeoylagmatine	Phenolamine	160666	178775	130240	279556	337593	304331	151412	182326	128901	156851	163894	147961	128384	121000	125579	99968.9	92351.9	129396	130691	110785	157169	-	-
MWSHY0031	C21H18O11	[M+H]+	Apigenin-7-O-glucuronide	Flavones	24748.3	22616.6	28352	15229.4	27253	16140.9	59683.2	68851.1	87589.3	77096.1	87893.2	80418.3	23152.1	35406.8	50141.4	42434.1	25312.7	38047.8	49829.4	35817.9	39184.4	-	-
Wagp005675	C37H46O21	[M+H]+	Retusin 5-[6''-(3-Hydroxy-3-Methylglutaryl)Glucoside]glucoside	Flavones	391326	452974	466944	569358	503146	733309	424453	485583	386606	406565	447933	518440	830622	821647	827806	780217	659182	771023	415590	572833	576331	-	-
Wagp007236	C19H18O7	[M+H]+	7-Hydroxy-3',4',5,6-tetramethoxyflavone	Flavones	3.14334e+07	3.69346e+07	3.53747e+07	4.38973e+07	4.29824e+07	4.77139e+07	3.5614e+07	3.69606e+07	3.41439e+07	3.93938e+07	3.96099e+07	3.96469e+07	2.32455e+07	2.2189e+07	2.02794e+07	3.21295e+07	2.96484e+07	3.72751e+07	2.40343e+07	3.42603e+07	2.88248e+07	-	-
Lmdp002969	C21H20O13	[M+H]+	Myricetin-3-O-galactoside	Flavonols	400604	448405	428450	340990	482457	413756	315664	310342	263024	271800	372614	404914	177419	288395	255957	282437	280408	73966	296591	278562	383923	-	-
mws0040	C15H10O4	[M+H]+	Chrysin	Flavones	20106.8	47039.2	17843.9	25219.1	86693.4	81497	83074.6	67391.2	19795.2	13749.4	2471.32	5841.17	52331.8	18314.7	34906.6	51528.2	310386	6712.82	58099.7	44826.2	63973.2	C10028	ko00941
pmb0725	C33H32O15	[M+H]+	Tricin-7-O-(2''-feruloyl)glucoside	Flavones	25567.9	55344.2	39601.4	42900.8	67306.5	55300	83988.8	96763.1	68552.4	116821	111150	121234	198758	192515	157204	119060	138888	107719	76271.2	102351	107742	-	-
Zmhp004065	C18H16O7	[M+H]+	7,8-Dihydroxy-5,6,4'-trimethoxyflavone	Flavones	5.43064e+06	5.91098e+06	6.6917e+06	9.53819e+06	1.09058e+07	1.09078e+07	1.93841e+07	2.1343e+07	1.79446e+07	2.36484e+07	2.41864e+07	2.28143e+07	1.91955e+07	2.01533e+07	1.96971e+07	2.36685e+07	2.40601e+07	2.67379e+07	1.26537e+07	1.68735e+07	1.79509e+07	-	-
Lmdp004696	C38H40O20	[M+H]+	Kaempferol-3-O-(6''-Sinapyl)glucosyl-(1→2)-Galactoside	Flavonols	9	9	9	2464.16	10809.3	2796.57	31224.9	56507	50119.4	40907	42026.1	37435.1	40466.5	62630.4	28615.1	34814.6	54958.1	52868.8	20008.9	27420.6	28014.5	-	-
Lmhn002573	C17H20O11	[M-H]-	Sinapoylglucuronic acid	Phenolic acids	9.07473e+06	1.14083e+07	1.10308e+07	1.01616e+07	1.31865e+07	1.18633e+07	4.25024e+07	4.51455e+07	3.86262e+07	4.15407e+07	3.87371e+07	2.2966e+07	4.34387e+07	3.51147e+07	3.72002e+07	4.01844e+07	3.76861e+07	4.30656e+07	2.68332e+07	2.22555e+07	3.18228e+07	-	-
Zmsn003194	C16H22O10	[M-H]-	Secologaoside	Others	44451.2	37782.6	44129.9	40303.2	39587.4	29883.9	65150.4	62920.3	57327	70409.1	62977.9	57979.5	63585.8	68455.4	68916.6	70485.8	58863.2	40707	61463.8	66310.1	46498.3	-	-
pmp000178	C25H28O12	[M+H]+	Andrographidine D	Flavanones	115849	134292	113705	180028	188821	153099	93557.5	53794.8	77978.8	59010.3	79392.8	55043.4	73397.9	80905.4	78452.2	68038.7	75052.4	68423.7	70371.2	99904.4	94542.8	-	-
Wagp007958	C19H20O7	[M+H]+	3,6'-Dihydroxy-3,4,2',4'-Tetramethoxychalcone	Chalcones	486848	585436	546071	552408	596631	587733	835344	865819	729240	733471	864110	841728	477884	476948	532798	631689	584877	589357	389624	542656	539755	-	-
MW0159351	C46H58N4O9	[M+H]+	Vinblastine	Plumerane	869743	876931	1.05468e+06	801678	733720	1.02164e+06	2.01539e+06	2.15548e+06	1937374	2.16698e+06	2.14892e+06	2.06103e+06	478921	585026	606360	590194	600799	559654	851172	1.00876e+06	1.21597e+06	-	-
pmb0108	C19H18O8	[M+H]+	Feruloyl syringic acid	Phenolic acids	572438	718913	781061	1.15093e+06	1.27464e+06	1.0229e+06	152509	136241	160847	196776	174506	139802	61758	52233.8	63047.2	82954.1	63761.4	95701.1	265606	347963	380414	-	-
pmb0578	C32H30O15	[M+H]+	Luteolin-7-O-(6''-sinapoyl)glucoside	Flavones	9936.23	18318.9	12136.8	26303.1	39398.3	39167.9	87555	84698.8	111190	117147	115055	92673.4	80806.8	107465	50991	88925.7	158455	163427	57596	81234.6	64653.1	-	-
pma3724	C17H20O9	[M+H]+	1-O-Feruloylquinic acid	Phenolic acids	7.40116e+06	9.05437e+06	8.51515e+06	8.02572e+06	6.03663e+06	7.70338e+06	1.84214e+06	2.32656e+06	2.21684e+06	2.26364e+06	2.29998e+06	2.36575e+06	337135	330970	396781	737014	548483	605556	1.93628e+06	2.78205e+06	2.51827e+06	-	-
Wagp005796	C38H48O22	[M+H]+	Umuhengerin 5-[6''-(3-Hydroxy-3-Methylglutaryl)Glucoside]Glucoside	Flavones	1.00725e+07	1.08623e+07	7.62113e+06	9.97148e+06	9.70041e+06	8.0989e+06	1.53517e+07	1.57495e+07	1.36796e+07	1.51902e+07	1.70641e+07	1.61087e+07	2.89037e+07	3.27831e+07	3.03492e+07	3.28764e+07	2.58519e+07	3.10096e+07	1.23981e+07	1.33934e+07	1.72744e+07	-	-
Wagp005556	C37H46O22	[M+H]+	Gardenin D 5-[6''-(3-Hydroxy-3-Methylglutaryl)Glucoside]Glucoside	Flavones	6.50968e+06	6.14293e+06	6.06191e+06	4.6803e+06	5.90421e+06	5.50639e+06	1.36105e+07	1.35249e+07	9.52093e+06	1.14517e+07	8.84859e+06	1.14254e+07	1.41934e+07	1.11132e+07	1.59358e+07	1.76597e+07	1.66818e+07	2.01541e+07	8.22963e+06	8.96665e+06	11520340	-	-
Lagp003275	C22H32O11	[M+H]+	Malonyl roseoside	Ketone compounds	2.69887e+06	3.19158e+06	3.3493e+06	1587505	378272	2045005	4.56444e+06	2.48778e+06	2.27698e+06	1.2954e+06	4.7278e+06	4.79871e+06	1.09046e+07	1.29737e+07	1.01354e+07	1.56222e+07	8.38505e+06	7.93949e+06	4.42413e+06	6.35205e+06	5.87034e+06	-	-
Wmkp002590	C27H30O15	[M+H]+	5,7-Dihydroxy-4-methoxyflavone-3-O-xylose-(1-6)-glucose	Flavones	23608.9	9106.55	8326.26	11794.6	7135.86	8918.29	98840.3	58519.1	33902.8	115817	104816	117037	245277	248807	285864	247575	160742	240548	133531	120550	92588.8	-	-
Hmxp006108	C18H16O6	[M+H]+	3-Hydroxy-5,7,8-trimethoxyflavone	Flavones	211457	189677	185100	222215	350433	413612	3.12128e+06	3.16897e+06	2.78222e+06	4.1554e+06	4.36685e+06	4.19704e+06	2.52564e+06	2.87258e+06	2.31843e+06	3.38695e+06	3.76182e+06	4.72938e+06	1.59081e+06	2.25107e+06	2.18705e+06	-	-
pmn001583	C27H30O16	[M-H]-	Quercetin-3-O-robinobioside	Flavonols	7.99136e+06	7.66081e+06	5.96631e+06	1.1937e+07	1.17353e+07	1.22723e+07	4.24819e+06	4.67257e+06	6.14539e+06	5.23283e+06	4.55596e+06	4.43445e+06	1.56274e+06	2.79783e+06	1.64243e+06	2.79398e+06	4.65274e+06	4.39398e+06	6.6951e+06	5.75914e+06	4.62679e+06	-	-
Wagp003712	C35H42O22	[M+H]+	Axillarin 5-[6''-(3-Hydroxy-3-Methylglutaryl)Glucoside]-4'-glucoside	Flavones	3.72824e+06	3.14027e+06	3.3478e+06	2.77969e+06	2.33484e+06	2.65005e+06	663760	1.04909e+06	908166	1.13934e+06	1.21846e+06	1.28054e+06	1.08346e+06	1.41491e+06	1.05481e+06	928657	1.2025e+06	1.19412e+06	1.39196e+06	1.85586e+06	2.0021e+06	-	-
Wagp004145	C41H50O26	[M+H]+	Limocitrin 5-[6''-(3-Methylglutaconyl)Glucoside]-3-Diglucoside	Flavones	579012	980891	400280	546109	919765	464981	426335	484436	439527	410751	393206	372300	832247	786628	1.00325e+06	947755	992560	292553	399858	457151	315393	-	-
pma0170	C27H35N3O6	[M+H]+	N',N''-Diferuloylspermidine	Phenolamine	42933.2	15229.4	13350	28298.8	14647.9	77985	68324.3	60481.3	45406.2	55348.3	81588.4	67799.1	241560	259134	296334	233554	434510	294094	91578.1	107475	131557	-	-
Zmjp003597	C19H32O8	[M+H]+	Ampelopsisionoside	Ketone compounds	14943.1	21505.5	8820.35	9	9	9	45734.8	33596.3	84908.5	42056.7	68130	39021.6	147469	614488	355386	150265	290849	338768	123897	171458	175584	-	-
Wagp009533	C20H20O8	[M+H]+	5-Hydroxy-6,7,3',4',5'-Pentamethoxyflavone	Flavones	1.14924e+07	1.22201e+07	1.24937e+07	1.24651e+07	1.17264e+07	1.43134e+07	1.41045e+07	1.50893e+07	1.27338e+07	1.66622e+07	1.73558e+07	1.6313e+07	8.2498e+06	8.84137e+06	8.11359e+06	1.29669e+07	1.15567e+07	1.41814e+07	8.63499e+06	1.23283e+07	1.18134e+07	-	-
pmb0492	C34H37N3O6	[M+H]+	N',N'',N'''-p-Coumaroyl-cinnamoyl-caffeoyl spermidine	Phenolamine	30724.1	21323.2	18777.3	27979.7	18069.9	38600.5	39034.4	34204.7	36062.9	31052.9	35371.2	31473.3	46820.9	36806.6	31655.7	16685.1	28931.2	41998.8	24743.6	28640.8	19711	-	-
HJAP126	C35H44O22	[M+H]+	Syringetin-3-O-rutinoside-7-O-glucoside	Flavonols	4.35555e+06	3.71923e+06	4.12144e+06	3.43253e+06	3.53068e+06	3.5853e+06	4.94835e+06	6.24259e+06	5.25185e+06	5.47066e+06	5.2829e+06	6.12362e+06	6.67999e+06	7.31625e+06	6.04659e+06	7.74697e+06	6.98982e+06	6.42529e+06	3282018	4.3753e+06	4.74948e+06	-	-
Zmjp006442	C19H18O8	[M+H]+	Chrysosplenol G	Flavones	90310.2	95809.8	132214	115381	102346	145265	155689	137126	125085	188281	172015	102603	157358	172161	119510	192228	148110	211229	81725.3	115565	114230	-	-
pma0110	C18H22O10	[M+H]+	4-O-Sinapoylquinic acid	Phenolic acids	93001.6	118846	121250	77153.7	74750.1	75954.1	784324	796217	827562	607813	714305	919567	642819	607164	552701	530838	502582	476511	322386	458397	447414	-	-
Wagp008739	C11H8O3	[M+H]+	7,8-Dihydrofurocoumarin	Coumarins	27590	21557.2	17854.3	24668.8	22819.2	16557.2	13358.4	15036.4	15421.1	20345.9	10419.2	16784.2	10454.4	9660.39	9786.64	5399.03	6098.42	8234.25	9862.38	14312.6	11985	-	-
Lmsp004301	C21H22O11	[M+H]+	3',5,5',7-Tetrahydroxyflavanone-7-O-glucoside	Flavanones	846523	1.00935e+06	1.34119e+06	1.00503e+06	741287	915756	592707	721941	764812	625560	821495	577001	528490	361370	437190	584974	476345	380544	548220	568236	757766	-	-
Yalp005912	C40H54O17	[M+H]+	Swietenialide D	Triterpene	9	9	9	5516.88	4717.47	11030.5	14233.9	21152.3	15005	9403.21	4413.52	7583.01	7.38177e+06	1.13764e+07	9.97699e+06	1.28732e+07	1.05586e+07	1.26127e+07	141660	188196	205565	-	-
MWSmce349	C18H35NO	[M+H]+	Laurocapram	Alkaloids	591487	478689	554127	444031	524981	408886	681860	923821	694791	1.12367e+06	736297	1.06455e+06	1.37734e+06	1.47366e+06	1.03916e+06	1.29157e+06	1.42536e+06	1.00172e+06	1.20628e+06	831686	1.10822e+06	-	-
Wagp005066	C22H34O11	[M+H]+	Boscialin 4-O-malonyl glucoside	Others	289256	386471	413150	433157	587256	451384	412000	397307	408481	366027	537755	568072	1.08233e+06	918177	955681	519667	818135	968039	406275	525245	592197	-	-
pmf0070	C29H50O	[M+H]+	Stigmast-5-en-3-ol (β-Sitosterol)	Steroid	1.17702e+07	1.40358e+07	1.36604e+07	1.30515e+07	1.70098e+07	1.2506e+07	1.19196e+07	1.34404e+07	8.69076e+06	2.06743e+07	2.00443e+07	1.3353e+07	1.81606e+07	1.49158e+07	1.65296e+07	2.12179e+07	2.59929e+07	2.10822e+07	7.50801e+06	9.78148e+06	1.09384e+07	C01753	ko00100,ko01100,ko01110
pme1261	C9H19NO4	[M+H]+	D-Panthenol	Alcohol compounds	4047.61	6781.37	7154.78	10732.2	13735.7	8545.33	66243	69576.6	73483.1	27363.9	358498	32942.6	16279	20794.6	26296	32868	11665.8	9281.1	18961.5	13053	15760.4	C05944	ko00770
Wagp008838	C20H22O7	[M+H]+	6'-Hydroxy-2,4,2',3',4'-Pentamethoxychalcone	Chalcones	1.56718e+07	1.68956e+07	1.70487e+07	1.75796e+07	1.83337e+07	1.99058e+07	2.253e+07	2.34248e+07	2.18107e+07	2.18021e+07	2.19993e+07	2.21985e+07	1.73245e+07	1.83209e+07	1.62352e+07	1.9308e+07	1.77039e+07	1.77118e+07	1.26215e+07	1.82704e+07	1.70647e+07	-	-
Wagp004576	C36H44O20	[M+H]+	Salvigenin 5-[6''-(3-Hydroxy-3-Methylglutaryl)Glucoside]glucoside	Flavones	15638.6	30917.3	26019.4	22330.3	15175.8	15539.8	32353.9	12374	2475.86	6952.76	13524.8	12187.4	4349.59	12467.2	5873.3	9	9	9	19957	27148.3	19897.7	-	-
Lmpp003465	C21H20O13	[M+H]+	Myricetin-3-O-β-D-glucoside	Flavonols	150359	163900	123661	157140	164611	134383	129048	95383.5	132360	89402.2	63740.5	80062.2	274145	246737	164445	186633	159903	212733	85027.1	122436	116891	-	-
HJN076	C27H32O13	[M-H]-	Pinocembrin-7-O-neohesperidoside	Flavanones	4.27124e+06	4.75812e+06	4.42711e+06	4.24289e+06	4.28801e+06	4.38806e+06	4.66561e+06	4.59795e+06	4.92586e+06	3.58864e+06	4.17366e+06	3.76844e+06	3.55133e+06	3.97992e+06	3.97173e+06	7.32982e+06	6.57537e+06	6.23256e+06	5.97019e+06	4.27652e+06	4.50038e+06	C09828	-
Wmzn002116	C25H24O12	[M-H]-	3,5-Dicaffeoylquinic acid	Phenolic acids	8920.3	5757.02	2459.42	5933.86	2320.12	6858.75	54966.1	58414	54318	34569.7	33444.9	28537	47193.5	65552.8	52556.2	52978.3	35030.3	34733	32609.9	29717.8	42177.2	-	-
mws1077	C16H18O9	[M+H]+	Scopoletin-7-O-glucoside (Scopolin)	Coumarins	255797	387680	276915	194907	236085	231517	393706	342381	440149	284258	299328	378400	475386	366978	341443	272017	433113	548900	248826	359661	287267	C01527	ko00999,ko01110
Lmmp004510	C38H36O21	[M+H]+	Apigenin-7-O-[2''-O-(2'''-Sinapoyl)glucuronyl]glucuronide	Flavones	137759	145367	149181	147464	158008	114266	602927	557827	458790	209931	264820	345838	74358.3	116064	134616	143245	126244	172356	159807	134942	196508	-	-
Zmdn002049	C21H24O11	[M-H]-	Epicatechin-4'-O-β-D-glucopyranoside	Flavanols	14168.6	16365.9	11088.4	17623.2	25512.3	31361.8	38523.8	15016.2	28339.5	22000.6	34031.5	23307.8	20396.5	15690.3	15568.6	32234	28190.3	25466	21853.4	16316.8	15667.2	-	-
MW0134154	C21H20O13	[M-H]-	myricetin-3-O-hexoside	Flavonols	15940.2	9201.81	21257.8	17153.5	16883.8	8151.59	67452	92865.5	129630	68049.3	55272.9	42362.5	100681	51312.9	84564	183083	197238	138749	50936.3	73298.9	57288.2	-	-
Lmjp101103	C16H18O5	[M+H]+	5,7-Dimethoxy-8-(3'-methyl-2'-oxobutyl)coumarin	Coumarins	516769	511435	456043	486645	457430	562524	243899	229254	214829	246838	202726	238790	67199.8	60383.1	62766.6	33659.1	38149.9	29439.8	196942	284725	224624	-	-
Cmsp002787	C11H14O5	[M+H]+	3,4'-Dihydroxy-3',5'-dimethoxypropiophenone	Phenolic acids	53807.8	46710.7	51259.8	49773.2	43945.3	65662.8	60506.6	60506.2	54210.2	49895.1	82720.1	43607.8	50338.9	46776	52158.4	47844.5	26774	42672.6	53679.8	53722.8	37694.2	-	-
Lman002117	C15H18O9	[M-H]-	Grevilloside Q	Ketone compounds	317338	347070	425646	351104	329079	331996	74125.9	256810	133217	249976	153766	263188	335444	425642	325182	363661	207345	268031	218388	178118	149128	-	-
pmp000413	C21H20O10	[M+H]+	Genistein-8-C-glucoside	Isoflavones	7.99178e+06	1.29926e+07	1.05854e+07	1.2877e+07	17737151	1.59792e+07	9.17374e+06	9.41677e+06	7.22538e+06	7.80265e+06	8.84103e+06	1.01684e+07	4.16034e+06	4.42454e+06	4.13278e+06	6.14428e+06	6.34085e+06	1.0708e+07	6.77763e+06	1.00026e+07	8.42549e+06	C10420	-
MWSmce466	C8H8O2	[M-H]-	4-Hydroxyacetophenone	Phenolic acids	198546	178769	174770	183319	206502	415989	38272.1	42461.7	47000.1	27327.3	33705.6	29395.6	23286.3	35125.8	29392.7	15101.6	30475.6	24834.9	116322	96269.4	78989.2	C10700	ko01100
Lmsp010098	C19H20O7	[M+H]+	5-Hydroxy-6,7,3',4'-tetramethoxyflavanone	Flavanones	1.58917e+06	1.67734e+06	1.73662e+06	2.03538e+06	1.95331e+06	2.20973e+06	4.02788e+06	3.96919e+06	3.4462e+06	4.02314e+06	3.78698e+06	4.205e+06	2.59141e+06	3.09642e+06	2.54483e+06	3.46222e+06	2.90968e+06	4.08387e+06	1.92908e+06	2.60854e+06	2.83923e+06	-	-
Cmbp005523	C21H20O9	[M+H]+	1,3-O-Dicaffeoylglycerol	Phenolic acids	21342.9	12244	10579	12416.9	10688.2	9533.25	12805.1	19573.9	9864.02	12421.1	12348.7	16805.2	58670.2	43955.7	34913.5	18853.3	31448	33538.5	17640.8	24073.1	17360.3	-	-
Lmmp002334	C33H40O21	[M+H]+	Quercetin-3-O-rutinoside-7-O-glucoside	Flavonols	287571	383483	439123	1.02666e+06	1.07429e+06	1.23572e+06	466872	400504	375512	541241	456975	553242	319461	221404	197443	480608	497263	707903	439883	466813	622041	-	-
Hmcn001884	C21H20O12	[M-H]-	6-Hydroxyluteolin 5-glucoside	Flavones	1.11291e+06	824377	1.43907e+06	1.12294e+06	967947	905457	2.27604e+06	2.2082e+06	1.36074e+06	1.91629e+06	1.08967e+06	742168	1.19073e+06	2.44432e+06	3.08412e+06	3.31553e+06	1.25609e+06	1.87283e+06	1.72597e+06	1.16446e+06	1.51294e+06	-	-
Wagp006321	C39H48O23	[M+H]+	Natsudaidain 3-[6''-(2-Methyl-4-Oxoglutaryl)Glucoside]glucoside	Flavones	15257	19841.3	17691.8	10441.2	2990.71	12348.5	21683	32756.5	17670.9	31783.7	29875	42855.6	11937.7	18668	20645.2	36411.9	40593.4	47231.7	18576.7	12526.5	16153	-	-
MWSslk002	C21H20O10	[M+H]+	Sophoricoside	Isoflavones	211590	218765	207983	218752	277481	334429	146154	224593	232817	152407	201492	163631	133202	180042	162912	292799	288776	302243	204275	287306	213746	-	-
Wagp010206	C17H20O5	[M+H]+	2-(7-butoxy-4,8-dimethyl-2-oxochromen-3-yl)acetic acid	Coumarins	19363.3	18281.5	17746.4	12131.4	11410.8	14319.1	7355.83	13607.7	8413.93	8862.93	9001.9	14956.4	7263	9457.71	8854.41	6826.82	6468.85	6915.52	10021.3	6767.16	8446.5	-	-
pma0795	C24H22O15	[M+H]+	Tricetin-5-O-(6''-malonyl)glucoside	Flavones	49355.6	37660.3	30195	58368.1	250391	92180.3	220108	45173	151977	204707	181709	200508	87510	37978.2	63132.8	267063	201888	283236	40032.1	59222.6	49263.7	-	-
Lmsp009245	C18H18O7	[M+H]+	3',5-Dihydroxy-4',6,7-Trimethoxyflavanone	Flavanones	6628.54	3926.5	16122	10573.7	4106.26	17411.3	106627	119505	105215	115108	145952	108209	15695.7	32955.5	21108.7	18054.1	22039.6	26874.5	38628	32603.2	26041	-	-
pmb0619	C33H42O21	[M+H]+	Eriodictyol-6,8-di-C-glucoside-4'-O-glucoside	Flavanones	18775.1	17708.3	15524.6	14769.1	21069.5	19582.2	33469.6	28751.4	25236	31250.6	30450.7	47995.9	50101.2	38950.9	46119	45262	40434.2	55377.1	33890.5	28338.8	41812.5	-	-
MWSmce484	C20H22O9	[M-H]-	Astringin	Stilbene	18863.5	33803	50086.2	33380.5	18342.1	21920.6	80150	74739.1	79752.6	132302	121645	56881	71325.4	70848.5	60211.2	72017	54987.5	56932	52481.5	77923.7	70443.6	C10245	-
Wagp005148	C15H16O4	[M+H]+	2-(Hydroxymethyl)-8,8-dimethyl-9,10-dihydropyrano(4,3-f)chromen-4-one	Coumarins	1.56927e+06	1.80461e+06	1.67482e+06	1.03299e+06	566095	992009	743243	663854	571990	579332	622907	900687	592954	652750	510907	490481	546834	576136	799210	1.0692e+06	753116	-	-
Hmcp002316	C21H20O11	[M+H]+	Isorhamnetin-3-O-arabinoside	Flavonols	1.34496e+06	1.54897e+06	1.78917e+06	2.20586e+06	1.87524e+06	2.22817e+06	369731	347262	595585	571113	563459	550231	89983.1	110139	164317	284109	219488	316400	591360	872983	706300	-	-
Wagp003518	C16H19NO7	[M+H]+	Acetoxyindole N-Glucoside	Plumerane	270970	251911	229809	212972	206815	236756	327380	298882	274778	240843	330007	249832	309316	399970	322569	278213	369121	463538	179940	244876	266938	-	-
pmb0686	C24H24O14	[M+H]+	Eriodictyol-7-O-(6''-malonyl)glucoside	Flavanones	167449	211417	163715	223700	222146	172855	67967.9	92112.7	90081	82452.6	70839.1	44740.5	47647	95953.3	19546.9	86040.9	94345.3	70732.7	82276.5	111501	79013.6	-	-
Wagp006511	C19H18O7	[M+H]+	7-Demethyltangeretin	Flavones	352936	369728	417174	371499	477195	408527	142525	169027	124660	144075	169010	144560	68628.4	50961.1	65571.8	137397	127202	157878	130264	192942	179839	-	-
MWS20147	C21H20O11	[M+H]+	Luteolin-3'-O-glucoside	Flavones	187262	202594	245996	261937	300658	188410	118556	197281	130174	174375	158113	145417	90749	93721.9	82906.2	164347	165510	163965	120237	167958	177374	-	-
Hmcp001947	C31H34O19	[M+H]+	Isorhamnetin-3-O-(6''-malonyl)glucoside-7-O-rhamnoside	Flavonols	86683.1	100509	99000.6	84059	99011.7	93403.3	81169.5	70828.5	57568	77415.6	57780.3	86489.8	5727.61	21430.3	6829.01	36087.9	37554	28362.1	45929.7	62010.6	43686.5	-	-
Lmgp002593	C7H6O2	[M+H]+	3-hydroxybenzaldehyde	Phenolic acids	598707	2.10395e+06	2.42812e+06	2.2063e+06	2.35117e+06	3.10713e+06	1.35174e+06	1.25134e+06	1.46317e+06	1.65226e+06	1.472e+06	1.95748e+06	1.00657e+06	1.29388e+06	1.09946e+06	1.205e+06	1.18349e+06	1.43934e+06	1.21397e+06	818687	1.13224e+06	C03067	-
Hmsn002272	C15H20O8	[M-H]-	Demethyl coniferin	Phenolic acids	125442	156938	108724	177346	114560	144578	97806.4	59825	46778.1	57480.6	111304	49405.1	49523.6	49963.5	46766.5	47243.7	26829.3	38919.6	57817	86150.2	70014.4	-	-
Hmln101664	C32H42O17	[M-H]-	Nortrachelogenin-4'-O-gentiobioside	Lignans	36574.4	51973.7	36903.2	61350.3	72842.1	64235.8	26547.3	71009.7	23301.2	46713.5	23788.6	31614	81103.3	101077	89916	115818	76730.8	72018.7	53947.2	39429.6	58895.1	-	-
Zmyn003693	C16H12O4	[M-H]-	6-Hydroxy-2'-methoxyflavone	Flavones	12766.7	14399.1	18163.5	14528.4	14319.7	17700.1	11408	13247.9	7310.1	13593.8	12565.5	12178.7	5874.43	6419.31	11273.2	8436.68	3050.01	9550.59	10958.9	7670.27	8137.21	C15203	-
Lmbn001181	C22H28O15	[M-H]-	Fraxetin-7,8-di-O-glucoside	Coumarins	27669.3	25005	23808	27529.1	24554.9	21846.9	87966.6	77666.7	51184.9	94096.6	96115.3	59921.9	74792.8	73761	86618.7	71645.4	81463.3	70810	43526.1	38290.7	56223.2	-	-
Wagp005373	C35H42O21	[M+H]+	Prudomestin 5-[6''-(3-Hydroxy-3-Methylglutaryl)Glucoside]glucoside	Flavones	422686	343777	366403	463937	588762	617813	893082	1.03914e+06	943583	1.19467e+06	1.21018e+06	1.19119e+06	9	778369	1.84505e+06	1.6636e+06	2.20552e+06	2.41477e+06	838985	1.26072e+06	1.1317e+06	-	-
HJAP060	C19H18O7	[M+H]+	Gardenin B	Flavones	144256	155991	152266	199951	212400	228338	396421	401066	384509	410038	420008	440322	933130	897497	875635	729865	642359	775597	278213	419258	363535	-	-
Wagp006815	C19H18O8	[M+H]+	Eriostemin	Flavones	57704.6	52640.5	61278.1	55393.6	72189.7	90624.5	192023	172222	203602	299661	308867	354722	81474.2	88677	96422.8	129182	115654	179228	107747	158133	121785	-	-
MW0125208	C16H23NO6	[M+H]+	Monocrotaline	Pyrrole alkaloids	74162.9	78710.9	43315.8	69156.7	42681.4	120111	377093	309032	329445	527109	705679	328811	474248	333426	271130	315503	331255	317540	207563	217437	146604	-	-
Lhmp101304	C11H16O8	[M+H]+	Ranunculinin glucoside(iso-01)	Others	217433	218767	213196	199666	198198	218262	106513	132987	114797	114185	114737	105245	484002	363651	394621	328022	305600	397074	236330	182527	160215	-	-
Lajp011506	C30H30O9	[M+H]+	Bismurrangatin	Coumarins	16342.9	16567.2	10800.7	20688.6	22178.4	18562.7	35114.2	34858.2	33666.6	52275	61687.9	55544.7	35876.7	31739.3	37490.1	34229.4	42354.9	43580.2	35192.3	28496.8	42930.5	-	-
pmp000107	C18H16O6	[M+H]+	Monohydroxy-trimethoxyflavone	Flavones	178817	230423	194931	262590	321503	367102	2.93253e+06	2.83009e+06	2.87382e+06	4.14186e+06	4.33954e+06	4.47442e+06	2.75261e+06	2.88403e+06	2.54554e+06	4.11202e+06	3.80725e+06	4.68353e+06	1.50134e+06	2.05721e+06	2.26744e+06	-	-
Zmdp003457	C27H30O17	[M+H]+	Myricetin-3-O-galactoside-3'-O-rhamnoside	Flavonols	1.84863e+06	2.10236e+06	1.86315e+06	2.39543e+06	2.65567e+06	1.64668e+06	1.78773e+06	1.36513e+06	1.80386e+06	1.83247e+06	1.4766e+06	1.3944e+06	865208	730522	939428	995130	1.03256e+06	827258	1.15325e+06	1.61e+06	1.1447e+06	-	-
Wagp008273	C20H22O8	[M+H]+	3,6'-Dihydroxy-4,2',3',4',5'-Pentamethoxychalcone	Chalcones	1.34096e+06	1.5201e+06	1.62714e+06	2.30627e+06	2.27268e+06	2.78995e+06	1.77037e+06	1.74937e+06	2.15913e+06	2.06213e+06	2.17082e+06	2.09426e+06	703606	804150	736785	848824	817990	880251	929657	1.40867e+06	1.26023e+06	-	-
Qmzp101822	C21H22O8	[M+H]+	Zanthplanispine	Lignans	10004	11550	9201.94	8571.09	6128.61	10092	12818.7	17264.9	13427.7	17730.5	11610.2	17968.2	24552.3	18639.1	15254.7	17031.7	17994.4	17930.8	10799.4	10406.2	14851	-	-
Wagp004543	C21H34O8	[M+H]+	Rhinomilisin J Glucoside	Sesquiterpenoids	8967.36	10659.4	12142.2	24170.6	8457.37	8507.73	80719.1	49131.1	46448.7	62889.7	71764.5	47463.4	950508	1.23978e+06	1.20495e+06	829774	664202	692073	284605	267312	385935	-	-
Lmqn001932	C28H36O13	[M-H]-	Syringaresinol-4'-O-glucoside; Acanthoside B	Lignans	43869.1	17160.9	64256.8	39559.9	26561.4	33234.7	62333.4	128008	72626.5	170894	126933	88014.2	195071	310405	183123	201276	298251	217267	171914	135877	206351	C10890	-
mws0103	C9H7NO	[M+H]+	Indole-3-carboxaldehyde	Plumerane	46611.1	39784	52777.8	59005.1	58179.7	59888	32736.2	48675.2	29759.6	42953	43149.9	46598.5	19303.1	27802.8	24965.1	10404	11927.3	18142.2	44077.6	35541.3	53837.5	C08493	-
Zmhn001746	C20H22O9	[M-H]-	Piceatannol-3'-O-glucoside	Stilbene	27682.8	32045.7	12299.3	14510.4	20543.8	9893.51	57635.3	59708.3	60481.4	63310.9	36779.1	27771	205305	211338	198341	196540	191245	192031	85165.4	68301.4	103568	-	-
MWSslk244	C19H18O8	[M+H]+	Casticin (5,3'-Dihydroxy-3,6,7,4'-Tetramethoxyflavone)	Flavones	63557	74093.5	103839	147730	137940	160459	1.13579e+06	1.09239e+06	946940	1.43096e+06	1.43866e+06	1.55099e+06	1.27344e+06	1.51921e+06	1.24601e+06	1.54616e+06	1.49404e+06	1.92891e+06	589168	875179	854346	-	-
Hmlp003068	C27H30O17	[M+H]+	Meratin	Flavones	559750	767727	538051	639645	777193	700517	439605	406834	589851	792337	812869	602984	761763	456376	574719	1.04259e+06	738390	993188	673581	589128	441823	-	-
MWS20190	C18H16O8	[M+H]+	5,7,4'-trihydroxy-6,3',5'-trimethoxyisoflavone	Isoflavones	152614	157637	172735	193619	192710	329155	350206	376222	316795	449793	453661	442912	510346	480331	491702	410157	461200	656795	217376	309324	326694	-	-
Wagp005844	C22H30O11	[M+H]+	Toddalolactone O-glucoside	Coumarins	534993	320301	364773	240181	177947	275556	162986	164534	148900	175357	160280	145885	79256.5	111012	137547	48529.8	84777.6	59157.4	165080	180303	118879	-	-
HJAP128	C34H42O20	[M+H]+	Isorhamnetin-3-O-rutinoside-7-O-rhamnoside	Flavonols	50924.3	88110.5	93070.1	67341	109220	154342	341636	310645	370760	428381	431580	374988	244358	226849	134460	409367	289281	537064	176293	249199	266425	-	-
Zmhp002734	C17H14O8	[M+H]+	5,7,2',5'-Tetrahydroxy-8,6'-dimethoxyflavone	Flavones	2.76263e+06	1.94001e+06	2.14623e+06	4.2949e+06	2.41951e+06	5.72794e+06	934319	1.7044e+06	1.54875e+06	1.58141e+06	1.27059e+06	2.22703e+06	434983	627041	212283	604294	418231	926344	1.08141e+06	1.40214e+06	1.654e+06	-	-
Cmsn002371	C25H32O10	[M-H]-	Isolariciresinol-9-O-xyloside	Lignans	45662.6	44902.1	52681.6	39146	42936.5	24987.4	40682.9	37606.3	49652.8	47344.7	53172.1	39621.2	14984.2	26192.4	40531.6	39661.6	43792.8	26770.3	64023.7	97580.7	88754.6	-	-
Lmmp006540	C34H32O17	[M+H]+	Tricin-7-O-(2''-Sinapoyl)glucuronide	Flavones	10322.1	11562.5	12920.5	8521.98	23138.4	25175.8	39021.4	36642.6	24685.9	21842.6	21903	12370	50436.7	72565.4	60730.3	28142.5	31099.2	60919	22691.8	32081.6	22783.8	-	-
pma6460	C16H18O8	[M-H]-	4-O-p-Coumaroylquinic acid	Phenolic acids	239589	275933	232613	286186	223398	284024	135536	119560	104032	152301	109842	85775.5	195997	163168	169333	200219	130642	136783	143002	149713	206201	C10441	-
MWStz043	C26H26O12	[M+H]+	3,4-Di-O-caffeoylquinic acid methyl ester	Phenolic acids	199743	348016	222152	283445	334353	317366	92088.9	89395.4	100834	119358	102281	98564.7	18791.9	31819.5	20850.7	58718.7	59078.9	47589.9	89779.7	127241	136133	-	-
Wagp006355	C37H46O22	[M+H]+	Chrysosplenetin 5-[6''-(3-Hydroxy-3-Methylglutaryl)Glucoside]Glucoside	Flavones	418459	391559	447037	393579	449597	467393	306653	1.56288e+06	1.26548e+06	609543	677349	1.52723e+06	2.44849e+06	2.35133e+06	647944	2.63669e+06	548644	2.81517e+06	959046	1.09944e+06	1.4328e+06	-	-
Hmlp003185	C30H32O18	[M+H]+	Luteolin-7-O-(6''-malonyl)glucoside-5-O-rhamnoside	Flavones	865.698	506.166	10319.9	646.026	7842.96	8597.06	13651.3	10175.1	14826.1	15405.7	21646.6	9932.87	22312.9	29914.1	13686	24501.6	35512.5	25602	17880.1	14054.3	21506.7	-	-
MWSCX015	C9H8O3	[M+H]+	Caffeic aldehyde	Phenolic acids	820114	767287	766675	797247	989789	1.28817e+06	604166	682227	621851	562208	546344	391954	711074	708148	600141	342549	400499	494191	507268	655084	436545	C10945	ko00940,ko01110
MWSmce159	C10H8O4	[M+H]+	6,7-Dihydroxy-4-methylcoumarin	Coumarins	49583.8	41338.8	61575.8	46374.2	34288.4	11304.9	44595.9	59004.6	46190.3	40404.8	32121.1	42735.1	48399.6	44799	70981	41953	43034.2	76925.1	43144.8	53251	65780.4	-	-
Hmcp001618	C32H38O20	[M+H]+	Quercetin-3-O-(2''-O-Xylosyl)rutinoside	Flavonols	31586.9	26336.3	30507.6	20268.6	37523.6	45379	42328.2	44349.6	54431.2	53715.5	35861.2	50011.2	36136.9	42315.1	26359.8	44316.4	37247.7	64069	31200.3	36950.5	47121.5	C10175	ko00944
Lmjp002906	C22H22O12	[M+H]+	Rhamnetin-3-O-Glucoside	Flavonols	1.65891e+07	1.5113e+07	1.72661e+07	1.58713e+07	2.08958e+07	1.88419e+07	5.76405e+06	7.80004e+06	5.81171e+06	6.40854e+06	6.02596e+06	7.12238e+06	2.27484e+06	2.49232e+06	2.20688e+06	4.61621e+06	4.07243e+06	5.44687e+06	7.30448e+06	6.87781e+06	9.99857e+06	-	-
pmb0648	C22H22O12	[M+H]+	Isorhamnetin-8-C-glucoside	Flavonols	23509.6	32767.5	43016.5	24115	19348.7	31153.3	4522.78	12060.6	11917.8	13039.1	6593.2	14670.8	22929.9	19760.4	15229.6	33625.6	29986.3	39796.7	7431.73	8058.27	10910.5	-	-
Hmxp007703	C20H22O7	[M+H]+	5,7,8,3',4'-Pentamethoxyflavanone	Flavones	1.61497e+07	16590608	1.79037e+07	2.08165e+07	1.7411e+07	2.0961e+07	2.15565e+07	2.52285e+07	2.10534e+07	2.16311e+07	2.23276e+07	2.33115e+07	1.70163e+07	1.72981e+07	1.64412e+07	2.09286e+07	1.72363e+07	2.02048e+07	1.22849e+07	1.6662e+07	1.88976e+07	-	-
Lajp012572	C15H14O3	[M+H]+	cis-Dehydroosthol	Coumarins	11195.7	8639.4	8206.51	12624.2	14352.1	16626	7597.46	11021.8	11094.2	10009.1	7140.66	11989.7	9596.47	8291.76	6359.18	7727.75	4849.18	4487.75	11050.5	8507.56	7338.87	-	-
mws0042	C15H14O7	[M-H]-	Epigallocatechin	Flavanols	2285.29	3597.59	7663.93	10726.7	9169.4	11592.9	36828.6	32904.9	36275	52146.6	47073.9	51035.4	52831.1	48743.5	61172.8	67802	59889.4	85332.9	25833.8	37750	27588.9	C12136	ko00941,ko01110
MWSHY0113	C21H20O12	[M+H]+	Quercetin-3-O-galactoside (Hyperin)	Flavonols	3.34689e+07	3.604e+07	4.54948e+07	3.1604e+07	4.21223e+07	5.15935e+07	4.10108e+07	4.95094e+07	4.57892e+07	3.83337e+07	4.55851e+07	5.4942e+07	5.03797e+07	4.3885e+07	6.00098e+07	5.38464e+07	4.77504e+07	65845988	2.66661e+07	3.94774e+07	3.99452e+07	C10073	-
Wagp012414	C15H16O4	[M+H]+	Cedrelopsin	Coumarins	32342.3	26532.2	24593.9	14728.9	14850.7	17463.9	13352.7	27092.8	13458.3	17980.7	14121.9	23035.9	9742.66	6142.44	16703	3923	5540.72	6641.22	19014	13487.3	13281.1	-	-
Wasn004620	C14H14O8	[M-H]-	O-Benzoylhomocitric acid	Phenolic acids	6206.73	4856.92	8610.61	6421.82	2417.63	8251.17	34023.1	39096.9	25333.6	29725.6	31425.7	29614.7	33638	26094.1	19489.8	25252.5	16219.2	29248.4	21571.2	20828.3	14233.7	-	-
Hmlp005105	C16H12O5	[M+H]+	3,7-dihydroxy-4'-methoxyflavone	Flavones	34421.6	42613.5	45463.6	48263.9	65076.5	50756.8	49403.8	27156.6	49630.7	63732.2	41245.1	59417.8	38098.7	51383.4	25318.6	51319	40556.8	60114.5	30750.7	45531.4	33468.1	-	-
Lmdp003994	C23H24O10	[M+H]+	6,4'-Dimethoxyisoflavone-7-O-glucoside (Wistin)	Isoflavones	98093	123500	72332.7	113127	79060.7	84896.8	55481.4	93765.3	74242.2	100040	91661.5	79331.1	41612.1	25723.7	39069.2	49741.3	61478.5	76239.8	51307.7	68110.6	79734.3	-	-
Hmgp002238	C23H24O12	[M+H]+	Jaceosidin-7-O-Glucoside	Flavones	7.08009e+06	8.04932e+06	9.47183e+06	8.95082e+06	1.26071e+07	1.26148e+07	8.9054e+06	9.5842e+06	9.54291e+06	1.14849e+07	9.94182e+06	9.51676e+06	5.56086e+06	4.74345e+06	4.63392e+06	7.40117e+06	8.67573e+06	9.72873e+06	6.0971e+06	8.74668e+06	9.3797e+06	-	-
Wagp004859	C20H24O9	[M+H]+	Columbianetin Glucopyranoside	Coumarins	41426.6	33628.3	37717.6	25583.8	40839.5	39354	44803	43944.2	35526.4	42837.9	39039.2	36307.9	115524	100604	85760.4	78544.3	61437.8	65903.3	36012.5	49583.1	55991	-	-
Lmbn002648	C9H8O3	[M-H]-	α-Hydroxycinnamic Acid	Phenolic acids	121923	163571	111361	252729	213664	133603	170966	246562	238330	144495	147280	176170	120738	151585	153976	216305	237467	250230	151409	199294	235776	C02763	ko00360,ko01100
MWSmce248	C9H8O3	[M-H]-	3-Hydroxycinnamic Acid	Phenolic acids	121923	163571	111361	252729	213664	133603	170966	246562	238330	144495	147280	176170	120738	151585	153976	216305	237467	250230	151409	199294	235776	C12621	ko00360,ko01100
Lmyp004617	C21H22O9	[M+H]+	Pinocembrin-7-O-glucoside (Pinocembroside)	Flavanones	337966	253745	503547	583849	437456	432443	53405.8	104682	80631.4	23987.8	54375.8	56328.7	16343.5	13076.9	14611.4	7419.41	5645.37	6261.71	132188	174539	206125	-	-
Zmgp002857	C33H40O20	[M+H]+	Quercetin-3-O-α-rhamnosyl (1→2)-[α-rhamnosyl (1→6)]-β-glucoside	Flavonols	122725	141134	162742	368106	835734	549212	419699	380794	447042	606897	566761	618643	299295	302689	265607	422660	802561	896107	325700	456282	507109	-	-
Wagp006823	C35H40O20	[M+H]+	Demethylnobiletin 5-[6''-(3-Hydroxy-3-Methylglutaryl)malonylGlucoside]	Flavones	16531	29901.9	27984	24776.5	9190.54	28043.2	63908.6	50570.5	61906.4	86581.8	90006.3	93241.2	17682.8	16985.1	28948.8	37130.2	21463.8	22500.9	24598	38441	32773	-	-
Hmpp002612	C27H30O16	[M+H]+	Luteolin-7-O-gentiobioside	Flavones	155945	161919	169883	401055	434561	379644	287590	249614	336713	333375	355535	336172	68492.2	90443	52832.6	116687	245100	209960	259120	221659	165788	-	-
Zmpp002571	C15H10O7	[M+H]+	Robinetin	Flavonols	71527.6	37880	72607	79483.3	52056.1	141083	96792.9	42104.6	99627.3	114955	101952	142788	187096	160845	103455	48062.9	50742.1	102064	52744.8	45913.4	69684.5	C10177	-
pmp000010	C17H14O8	[M+H]+	5,7,4',5'-Tetrahydro-3',6-dimethoxyflavone	Flavones	184985	191186	238313	273512	375962	357155	737976	720983	539258	898137	851175	843106	733885	683715	657696	763560	816821	1.00594e+06	392904	573583	605682	-	-
Zmhp005586	C27H30O16	[M+H]+	Rhodiosin	Flavonols	6.09805e+06	5.9276e+06	5.12241e+06	4.66558e+06	5.23264e+06	6.5987e+06	1.47914e+07	1.57521e+07	1.24851e+07	1.43581e+07	1.0321e+07	1.27675e+07	1.16717e+07	1.54122e+07	1.32241e+07	2.31729e+07	2.06112e+07	21406880	9.15902e+06	1.30695e+07	9.06576e+06	-	-
Zmjp004610	C25H28O13	[M+H]+	5,4'-Dihydroxy-3,6,7,3'-tetramethoxyflavone-4'-O-glucoside	Flavones	971505	816277	798604	796734	726365	1.02569e+06	878894	603793	572697	692616	908843	757376	489864	1.21588e+06	525454	559573	490813	837929	443985	683367	657530	-	-
mws0018	C10H26N4	[M+H]+	Spermine	Alkaloids	1.86911e+06	2.07622e+06	2.30288e+06	1.75881e+06	1.64824e+06	1.8215e+06	2.536e+06	2.8762e+06	382363	2.52153e+06	3.27248e+06	3.10153e+06	2.38246e+06	2.05221e+06	2.42555e+06	2.23969e+06	2.27691e+06	1.99544e+06	1.92244e+06	2.64603e+06	3.0226e+06	C00750	ko00330,ko00410,ko00480,ko00770,ko01100,ko01240
pmp000288	C13H10O5	[M+H]+	Isopimpinellin	Coumarins	5664.79	3540.72	3690.61	4153.5	8913.65	4836.1	4686.19	3789.09	7927.59	5782.05	5476.58	8125.03	8189.68	5512.73	3383.11	11126.5	5733.52	12713.5	8877.37	6411.57	10076.5	C02162	ko00999,ko01110
pmp000600	C18H16O7	[M+H]+	Obtusin	Anthraquinone	84493.7	78694.4	104538	97318.9	91670.1	116253	97205.1	87810.6	82479.3	98849.8	100049	113155	100742	88585.7	88577.6	115675	87776.6	119487	62006.1	90001.6	96565.3	C17040	-
Zayn006347	C16H10O8	[M-H]-	3,3'-O-Dimethylellagic Acid	Tannin	11557.2	22359.9	26256.7	17379.2	16966.2	22957.3	253919	210272	311738	319478	417442	262348	195054	195172	117572	282780	141841	236766	160161	119808	188842	-	-
Lmdp003808	C16H12O7	[M+H]+	Azaleatin (5-O-Methylquercetin)	Flavonols	272239	560770	598919	616254	375502	174702	218206	152065	184171	130029	82953.6	138083	179676	118750	139995	110523	86897.6	99399.4	138823	107137	168565	C10022	-
Lajp004709	C21H24O10	[M+H]+	Murralongic acid glucoside	Coumarins	197100	327420	280660	358878	366650	312103	38146.8	35456.7	55344.6	53350.1	43890.6	71050.2	22436.6	28080.2	38047.9	19829.2	18398.5	15320.7	87314.1	131733	133376	-	-
mws1045	C27H30O17	[M-H]-	Myricetin-3-O-rutinoside	Flavonols	23843.9	74966.4	49291.3	51251.2	59571.6	51526.3	113446	8780.96	92021.2	9006.01	5754.64	114684	18355.1	25597.4	16217.6	9	9	9	78622.4	91210.2	120736	-	-
HX1288	C19H30O8	[M+H]+	Citroside A	Terpene	396706	342849	393677	370783	367784	298044	763787	470350	485218	215273	918063	485711	1.63343e+06	1.29502e+06	1.37737e+06	2.67178e+06	1.76337e+06	2.21258e+06	765877	1.13232e+06	801809	-	-
Zmbp003590	C20H24O10	[M+H]+	Rutarin	Coumarins	14003.3	39517.3	21262.3	23780.8	36066.8	21090.2	9517.82	14507.2	24974.6	10987.1	19224.8	28990.3	4938.7	22284.3	9	24890.7	21736.1	25163.3	25908.4	31503.3	19911.8	-	-
Hmdp000626	C9H11NO2	[M+H]+	Polygonatine A	Alkaloids	43590.3	38310.7	33637	35557.1	41272.2	41328.4	59040.5	39951.1	30484.2	37341.7	30101.6	26757.4	196708	108059	236153	78140.8	174000	125853	21111.6	24261.5	15294.3	-	-
Wagp011340	C20H24O4	[M+H]+	2-(2-hydroxy-6-methyloct-4-en-2-yl)-2,3-dihydro-4H-furo[3,2-c]chromen-4-one	Coumarins	38114.8	36181.3	32010.4	31011.9	34468.9	36987.7	23223.5	22909.6	20171.4	16039.7	17822.4	19804.1	10099	13037.5	11078.7	5573.61	8838.94	7868.71	14463.9	17707.7	22641	-	-
Zmjp006880	C18H16O8	[M+H]+	Chrysosplenol D	Flavones	1.2927e+06	1.6708e+06	1.80112e+06	2.05933e+06	1.95623e+06	2.15392e+06	1.63154e+06	1.89425e+06	1.59192e+06	1.86142e+06	1.94144e+06	2.03272e+06	1.00523e+06	1.06405e+06	982664	1.62742e+06	1.42327e+06	1.60651e+06	1.00634e+06	1.58825e+06	1.44915e+06	C04552	-
Wagp004803	C21H30O9	[M+H]+	Abscisic acid D-glucopyranosyl ester	Others	49500	36734.8	35795.4	66361.4	70749.3	53756.4	28323.7	31916.5	55659	46474.8	52518.3	51379.9	269258	291679	336305	368281	413958	294737	99688.8	113819	152920	-	-
Zmhp004034	C21H20O12	[M+H]+	Rhodiolgin	Flavonols	2.16764e+06	4.29381e+06	3.10359e+06	2.34748e+06	3.56451e+06	2.74491e+06	5.19112e+06	4.76468e+06	5.47928e+06	4.47715e+06	3.34163e+06	4.77352e+06	3.96217e+06	4.48328e+06	3.33941e+06	6.70348e+06	6.10203e+06	4.84963e+06	3.72635e+06	3.61968e+06	5.32462e+06	-	-
Hmcp001369	C34H42O22	[M+H]+	Limocitrin-3-O-sophoroside-7-O-arabinoside	Flavonols	87687.8	91702.4	127903	116499	117105	151576	52548.2	73453	66305.5	60555.6	52856.8	72940.3	108829	81761.2	99986.2	121866	90819.9	150007	66916.5	94534.4	106338	-	-
mws0355	C22H18O10	[M-H]-	Catechin gallate	Flavanols	32438.2	23691.9	33464.1	46436.4	27495.6	38426.6	37484	24459	47868.5	35142.3	33152.6	25186.1	14887.7	28065.9	25332.7	31007.4	26654.7	15968.8	25898.1	38243.6	26748.7	-	-
Wagp010681	C22H18O8	[M+H]+	Citrumedin A	Coumarins	152855	158163	152997	177842	282151	280700	191323	232679	233536	282421	226327	309942	207496	199667	199698	247352	283445	316873	203895	270194	325739	-	-
Cmpp004143	C26H34O9	[M+H]+	Deacetylnomilinic acid	Triterpene	58968.3	103733	40163.6	43113.6	42215.1	75855.2	166751	150005	124603	70811.3	163361	57857	214219	72585.6	61024.7	74070.6	162211	86473.1	88702.9	85531.4	56720.9	-	-
pmf0472	C26H28O14	[M+H]+	Apigenin-7-O-(2''-apiosyl)glucoside (Apiin)	Flavones	100438	145912	86863.1	85190.5	67908.8	57262.9	75525.4	84800.9	92391.7	71564.5	60748	63702.6	62311.4	45292	53016.7	55202.6	76544.8	85851.7	89723.2	76947.7	56043.2	C04858	ko00944
mws0072	C21H20O10	[M+H]+	Apigenin-5-O-glucoside	Flavones	539355	517025	360219	719154	846882	701077	310486	490214	117190	481310	125514	193331	159776	398720	125382	402653	174553	265075	430138	352749	555454	-	-
Zapp011291	C25H28O5	[M+H]+	6-geranylnaringenin	Flavanones	13981.3	11871.1	15755.5	12716.7	11884.1	14973.7	14876	14228.1	9134.98	5006.06	8633.19	13642.2	14342.4	18045.1	13887.1	11097.3	11840.4	11947.2	9003.46	13949.5	13787.8	-	-
Wagp006657	C16H16O6	[M+H]+	Heraclenol	Coumarins	33021.7	46324.9	26257	35220.9	45490.4	58856.3	25178.8	53374.4	36288.5	32290.2	46680.9	48440	20906.4	19440.4	40019.1	33166.4	34402.9	13568.9	28329.6	25721.1	17781.5	-	-
Zmgp003794	C18H31NO6	[M+H]+	Broussonetine R	Pyrrole alkaloids	27922.5	26736.2	51534.1	50392.5	35049.3	61126.2	7551.8	5937.4	7359.21	6066.7	5675.4	2334.18	96623.5	102745	77587.4	42491.1	52705.2	70347.7	44503.6	50641.5	31628.8	-	-
Qmzp101823	C20H18O6	[M+H]+	Hinokinin	Lignans	27534	34429.1	35502.4	40644	57075.2	46573.1	62459.7	69094.2	62517	82045.7	99321	94558.3	80359.8	67045.1	85609.5	90964.1	112253	82765.8	44800.7	61131.2	71876.6	-	-
Cmsp004375	C20H25NO3	[M+H]+	3-Epifortuneine	Isoquinoline alkaloids	1.42235e+06	810831	1.33285e+06	1.10293e+06	1.12042e+06	1.15183e+06	325749	286574	256975	190658	275118	360065	241722	250169	171305	129325	121324	116640	453832	582691	723726	-	-
pmn001399	C20H22O9	[M-H]-	2,4,6,4'-Tetrahydroxy-stilbene-2-O-glucoside	Stilbene	26254.8	26384.3	12151.6	17375.3	24523.9	16820.2	44544.7	71993.8	51780.8	58689.6	52390.7	26396.5	229074	184346	218262	198714	194248	198727	90756.4	65612.8	105695	-	-
Lajp005829	C25H32O14	[M+H]+	Isomexoticin malonyl glucoside	Coumarins	102013	84565.2	94173.9	52332.7	51806.6	40424.3	78119.2	45635.9	41994.2	44631.3	29812	83996.2	73843	46876.3	87069.2	39519	38639.7	61237.6	41784.4	41882	61249.9	-	-
Lmgp004731	C21H20O10	[M+H]+	Genistein-7-O-galactoside	Isoflavones	201088	248465	192361	219109	275657	309925	154633	207206	259170	209520	129434	178808	121870	177699	155932	212521	210768	259209	179716	211161	281304	-	-
MW0000095	C19H21NO4	[M-H]-	6-Acetylmorphine	Isoquinoline alkaloids	404424	352289	156507	136582	190600	88891.4	130220	206558	361711	120417	143722	88478.2	48353.6	107995	76594.2	77788.6	109352	58878.6	322450	200950	260382	-	-
Sayp004048	C17H16O6	[M+H]+	caesalpiniaphenol A	Flavones	19487.5	27178.1	13757.9	84059.7	81497.5	43770.9	43327.8	70212.5	43428.8	51310.2	52527.9	71966.4	79627.2	64618.7	162424	200401	137209	200956	106537	106124	68343.7	-	-
Wahp004750	C27H32O15	[M+H]+	Viscumneoside III(Homoeriodictyol-7-O-Apiosyl-(1-2)-Glucopyranoside)	Flavones	897153	688615	901838	741359	1.07316e+06	733432	998825	991761	907080	844344	853403	765528	604440	541631	476236	943032	802108	1.06701e+06	596154	844309	965869	-	-
Lmlp001118	C23H29NO8	[M+H]+	3'-Glucosyl-6,7-dihydroxy-N-methyl-benzyltetrahydroisoquinoline	Isoquinoline alkaloids	22592.2	8342.45	5045.72	12891.9	11392.1	9919.65	62832.6	34656.6	57036.5	59114.9	51783.3	67745	14546.5	71033.3	61607.9	66917	42196.4	72549.9	20880.5	30529.1	20617.3	-	-
pma6353	C21H20O9	[M+H]+	Chrysin-8-C-glucoside	Flavones	45007.3	132479	28368.6	106641	52789.2	13161.9	25979.3	40683.8	12210.6	17270.3	22446.1	7911.95	37505.1	30126.9	24898.7	36700.7	23237.5	14984	34534.7	47026	30137	-	-
Zbsp011826	C30H48O2	[M+H]+	3-Hydroxylup-20(29)-en-28-al (Betulinaldehyde)	Triterpene	97225.4	17214.4	23058.2	77313.7	63911.4	85611.8	85153	153710	56248.8	125515	182074	169765	246853	153150	151272	122272	124409	141603	53580.6	79107.9	86369.1	-	-
pmb3055	C22H26O14	[M-H]-	p-Coumaroylquinic acid-4'-O-glucuronide	Phenolic acids	30378.2	31130.6	29713.3	22384.9	21827.8	25039.1	84281.3	80300.6	73232	81603.8	76599.5	76647.4	22720.8	29743.2	33873.3	35446.4	20362.3	26547.4	35636.8	25116.7	40811.4	-	-
MWSmce429	C8H8O3	[M+H]+	2',6'-Dihydroxyacetophenone	Phenolic acids	154468	201721	168155	275756	305327	308061	89376.9	76476.3	59772	73993.6	60925.2	59865.2	63449	43387.2	58780	56871.7	26472.2	37324.1	81437.8	130751	122117	-	-
pmp001232	C12H14O2	[M+H]+	Neoligustilide	Lactones	55216	49289.8	54840.4	38778.6	56661.4	53386	36325.6	46485.4	34532.6	43376.3	42793.2	39374.5	20772.3	17223.1	14183.8	20802	19432.2	19398.7	21893.3	35425.6	28475.7	-	-
Wasn006585	C21H36O10	[M-H]-	Geranyl 3-O-xylopyranosyl-glucopyranoside	Others	113437	97435.3	49427.8	26892.6	112756	132622	42461.3	38641.1	24766.9	26590.4	27207.2	25240.5	25813.2	23926	21450	12114.5	20004.4	16097.7	23583.5	27683.5	37206.2	-	-
Lmnp002494	C27H30O16	[M+H]+	5,7,3',4'-Tetrahydroxy-6-methoxyflavone-8-C-[Xylosyl-(1-2)]-glucoside	Flavones	32656.4	34363.1	52814.5	97114.4	153968	125052	39325	27617.8	39140.8	56640.2	40735.4	42492.2	70100.6	36021.5	80817.1	213264	230081	233004	50253.8	49195.4	73490.3	-	-
pma6218	C21H22O9	[M+H]+	O-MethylNaringenin-8-C-arabinoside	Flavanones	3.0635e+06	6.85794e+06	4.94815e+06	4.17122e+06	3.60697e+06	2.83938e+06	3.21819e+06	3.21601e+06	1.49881e+06	1.49239e+06	3.04197e+06	2.94585e+06	1.08721e+06	2.62374e+06	3.26381e+06	2.03114e+06	938336	1.63937e+06	2.95939e+06	2.61982e+06	1.81601e+06	-	-
Wbwn011317	C30H48O4	[M-H]-	3-[5-(6-hydroperoxy-6-methylhept-4-en-2-yl)-4,8-dimethyl-12-prop-1-en-2-yl-13-tetracyclo[7.5.0.01,13.04,8]tetradecanyl]propanoic acid	Terpene	21465.4	23487.6	28240.1	34064.6	49909.3	25759.5	66794.8	50007.2	33005.6	72065.2	68963.2	81696.9	15623.7	20820.4	18131.1	10070.4	8166.54	13158.8	23563	27823.1	17027.8	-	-
pma0249	C22H22O12	[M+H]+	3'-O-Methyltricetin-5-O-glucoside	Flavones	210808	404455	400916	447809	622174	363844	229018	236238	358655	429218	624046	439574	327813	489488	559623	620523	677206	721527	335507	455933	547791	-	-
Xmyn004302	C20H34O11	[M-H]-	Ginkgoside A	Phenolic acids	103488	109040	69996.6	80134.7	76459.2	68891.8	68698.7	68024.4	44103.4	52351.9	57240.4	54119.6	49819.4	48237.6	44797.5	47924.8	49257.7	45511.8	70247.7	46679.5	75766.6	-	-
pmb0691	C33H40O20	[M+H]+	Isoorientin-7-O-(2''-rhamnosyl)glucoside	Flavones	69676.3	119113	114947	268910	460168	463318	351234	293384	420525	351785	440541	393455	213433	207427	167063	286489	453504	625323	189917	296160	303981	-	-
Lmqp002170	C33H40O21	[M+H]+	Kaempferol-3-O-sophorotrioside	Flavonols	18874.2	41610.3	28496.2	37310.3	58512.4	41295.4	48041.4	66832.6	62295.2	84306	65296.4	63529.3	69977.9	66683.8	45963.9	67209.2	57842.4	84563.4	42332.2	47034.2	66020	C12635	ko00944,ko01110
HX1356	C22H24O7	[M+H]+	(7R,8S)-9-acetyl-dehydrodiconiferyl alcohol	Lignans	15493.5	6068.75	6879.36	2563.28	22046.2	8144.07	14832.5	5976.25	20128.5	31044.7	40616.3	34736.1	20637.8	28352.2	8842.93	20035.7	48058.6	40486.9	12802.8	20474.8	15129.4	-	-
pmn001384	C25H24O12	[M-H]-	Isochlorogenic acid C	Phenolic acids	573848	821729	770120	775171	1.46178e+06	1.32922e+06	139982	125279	158311	185163	197823	107476	9180.82	47513.8	25111.3	92726.7	66562.2	117213	260066	215964	347835	-	-
MWS20148	C21H20O10	[M+H]+	Apigenin-4'-O-glucoside	Flavones	164855	265440	187258	178333	351674	407069	307140	294462	293248	242357	191413	254705	141118	206937	195352	341420	317989	297962	175894	196525	276075	-	-
Wagp011553	C21H20O5	[M+H]+	Lansiumarin A	Coumarins	33262.7	42248	35312.5	61932.3	76488.2	78424.7	63628.7	62920.9	74784.5	109941	104495	102980	72982.1	58195.5	56588.1	58241.8	71222.5	73790.5	51394.6	85111.9	70817	-	-
Wagp005210	C25H28O12	[M+H]+	Gardenin B 5-glucoside	Flavones	1.47997e+07	1.58944e+07	1.56114e+07	1.95647e+07	2.04261e+07	2.25824e+07	7.44084e+06	6.79669e+06	5.18416e+06	6.53456e+06	6.18504e+06	5.54937e+06	2.59439e+06	3.05856e+06	3.09508e+06	4.96695e+06	6.10333e+06	5.54809e+06	7.6519e+06	9.60991e+06	5.825e+06	-	-
Lmdn003756	C10H10O4	[M-H]-	Methyl caffeate	Phenolic acids	23540.7	26412.5	45205	32240.8	27035.2	42912.4	41320.5	53429.3	36178.8	64970.7	99566.2	44013.5	27151.8	59601.6	37791.1	41268.7	37305.5	42359.2	28629.5	34729.5	46384.8	C10477	-
Lmtp004722	C16H12O8	[M+H]+	Mearnsetin	Flavones	64611.6	99768	74087.8	163681	285937	217628	153337	134711	151563	140041	105375	151554	110795	113554	111400	99674.6	122963	131633	84831.7	137818	133215	-	-
Lssp210087	C20H22O6	[M+H]+	Matairesinol	Lignans	14487.7	15161.4	30637.6	15006	24679.1	37480.9	18103.4	3327.04	14450.6	11790	10184.5	18780.6	13742.3	21427.8	25140.8	24498.1	11556.9	33889.1	13468.4	15831.4	9482.06	C10682	ko00999,ko01100,ko01110
Wagp005150	C15H18O5	[M+H]+	6-(2,3-Dihydroxy-3-methylbutyl)-7-methoxycoumarin	Coumarins	67538.4	40753.4	34106.3	30697.3	10115.1	31884.1	42069.9	29840.3	17102	8993.03	23883.9	15367.2	17954.9	26864.8	13107.9	16014	12769.1	6417.21	13419.1	21337	15270.1	-	-
Zmbp002142	C11H10N2O	[M+H]+	Deoxyvasicinone	Alkaloids	67582.3	36048.3	58986.9	37354.7	36943.7	47789.6	73474.5	56363.6	16821.9	5481.19	65977	31886.8	72663.8	85009	93389.8	95954.6	89153.1	71113.1	69214.4	53128.1	42122.9	C10659	-
Wdsp003575	C20H21NO5	[M+H]+	7-methyl-6,7,8,9,16,16a-hexahydro-[1,3]dioxolo[4',5':5,6]benzo[1,2-c][1,3]dioxolo[5',4':4,5]benzo[1,2-g]azecin-15(5bH)-one	Isoquinoline alkaloids	367310	389983	410223	471200	425179	666309	112140	138814	110443	78026.2	135689	70815.3	154988	148956	157613	136225	117744	133526	137845	230210	188730	-	-
Lmtp002942	C25H26O13	[M+H]+	Apigenin-6,8-di-C-arabinoside	Flavones	104711	147994	114344	402877	703086	387760	90496.9	117001	107373	149683	112976	95854.6	64822.4	38665.5	40976.5	90540.7	125546	122167	102018	165574	121936	-	-
Xmyp004678	C32H38O19	[M+H]+	Kaempferol-3-O-(2''-O-xylosyl-6''-O-rhamnosyl)glucoside	Flavonols	43612.6	55358.1	53722.2	85535.2	91603.6	47424.5	60300.2	73431.4	109898	72689.7	67397	95958.2	31453.9	6224.92	13131.1	16414.9	34529.9	29708.6	40270.8	63701.9	65948.9	-	-
MWSHY0010	C33H42O19	[M+H]+	Troxerutin	Flavones	9868.03	25337.5	3647.19	13041.6	24636.4	10841.5	3816.19	19985.8	18969.1	7044.63	14655.3	8989.01	11663	21734.8	8478.19	26056.2	12360.9	16897.5	16015.7	11934.9	19959.4	-	-
MWS20194	C9H8O2	[M+H]+	Cinnamic acid	Phenolic acids	75987.9	75921.8	105417	90158.1	127002	148751	59149.1	67230.4	57299.5	43220.8	73562.6	41369.8	50585.2	59115.7	54895.7	44840.8	34223.8	41946.6	49128.4	57937	79510.5	C00423	ko00130,ko00360,ko00940,ko00996,ko00999,ko01100,ko01110
HJAP119	C34H42O20	[M+H]+	Rhamnetin-3-O-Rutinoside-5-O-rhamnoside	Flavonols	60090.4	103767	94241.9	121270	170008	210283	279919	259104	391831	436787	541834	516103	280674	251591	151632	393538	361079	543495	192966	278169	324560	-	-
Zmhp003322	C36H36O17	[M+H]+	Isovitexin-2''-O-(6'''-p-coumaroyl)glucoside	Flavones	81924.4	85474	129285	121522	79912.7	140125	72239	57276.2	122533	97270.3	76842.8	42584.2	34396.3	37749	81163.7	66814.6	63280.6	100160	61477.2	99546.5	99368.5	-	-
Hayp001671	C20H22N2O9	[M+H]+	glucodichotomine B	Alkaloids	9.29149e+06	7.51778e+06	1.249e+07	9.91067e+06	7.61982e+06	7.22735e+06	8.56358e+06	7.49996e+06	7.69371e+06	4.6e+06	5.06604e+06	7.20639e+06	6.52567e+06	4.79362e+06	4.8031e+06	6.31858e+06	4.92315e+06	5.14667e+06	4.35111e+06	7.11732e+06	6.95108e+06	-	-
Lhmp122023	C19H20O12	[M+H]+	3-O-caffeoyl malonyl quinic acid	Others	122928	112243	126656	137505	131398	165629	94569.1	78936.2	102553	78606.1	133611	101085	177515	100275	140686	94678.5	89823	75700	69821.5	111192	114626	-	-
HJN086	C21H22O11	[M-H]-	Eriodictyol-3'-O-glucoside	Flavanones	2.77333e+06	2.83054e+06	1.91455e+06	2.95913e+06	3.21713e+06	2.73844e+06	836866	857220	767387	544970	719237	415730	161737	183759	162714	766304	554600	708204	991888	1.58475e+06	1.11793e+06	-	-
Hmmn002544	C16H20O9	[M-H]-	Ferulic acid-4-O-glucoside	Phenolic acids	155289	93605.2	124015	31419.7	42371.2	48266.9	290907	244252	367671	220926	271810	150337	285007	126181	142837	120654	130432	172825	173234	193257	114899	-	-
Lacn005311	C26H30O12	[M-H]-	Phellatin	Flavonols	372719	217475	256339	202062	305854	238105	414999	469217	420058	523306	429382	394883	207777	138355	152373	262632	173539	258350	333657	212447	228804	-	-
mws1329	C21H20O12	[M-H]-	Quercetin-7-O-glucoside	Flavonols	904433	1.06191e+06	1.01068e+06	767518	1.09221e+06	614612	686758	716106	849393	837828	840153	438834	343703	467199	289746	875988	794168	862478	695661	1.14828e+06	854301	C12639	-
Hmgp001986	C16H12O9	[M+H]+	5,7,8,3',4'-Pentahydroxy-6-methoxyxanthone	Other Flavonoids	40175.3	33207.6	48033.8	74586.9	67765.8	64287.7	76666.6	79031.8	54955.4	60572.2	68201.3	79517.4	42618.1	34453.6	50791.1	39902.8	29090.2	25941.4	34826	59013.3	47701.4	-	-
Lmbn004790	C11H14O4	[M-H]-	Methyl 3-(3-hydroxy-4-methoxyphenyl)propanoate	Phenolic acids	87712	87942.1	75200.1	67280.8	72662	102240	164357	249550	146745	229844	285820	209238	305256	281117	351705	487598	233888	318054	218358	169188	283674	-	-
mws0057	C21H22O11	[M+H]+	Eriodictyol-7-O-glucoside	Flavanones	467604	445822	513043	492889	386290	364942	222526	363991	284747	409237	202466	270428	157846	190783	276689	344785	252939	387414	226056	304699	183996	-	-
pmb0489	C19H28N2O7	[M+H]+	N-Glucosyl-p-coumaroylputrescine	Phenolamine	9544.13	13853.9	14951.2	16334.9	15994.4	16905.4	28549.3	35372.6	27473.4	34152.5	36574.4	35615.8	70767.1	69356.3	58208.8	67713.1	49851.7	70042.8	22306.8	37035.7	27626.2	-	-
pmn001459	C23H32O15	[M-H]-	Sibiricose A6	Phenolic acids	10117.8	3894.65	6643.71	553.87	13001.3	5353.11	49426.1	81965.3	66584.2	70877.4	61419.3	44092.8	162272	83891	137879	87155	107434	70858.4	72624	57974.6	96632.7	-	-
Lmdp003146	C10H14O2	[M+H]+	Rhododendrol	Phenolic acids	2.6692e+06	2.99254e+06	3.10838e+06	2.23588e+06	2.01193e+06	2.4891e+06	4.29657e+06	4.22528e+06	2.87663e+06	4.09198e+06	3.7983e+06	3.31697e+06	1.94644e+07	1.55405e+07	1.77809e+07	6.89303e+06	8.5085e+06	8.95569e+06	5.75217e+06	4.97278e+06	8.08336e+06	-	-
Wagp005882	C38H48O23	[M+H]+	Gardenin C 5-[6''-(3-Hydroxy-3-Methylglutaryl)Glucoside]glucoside	Flavones	1.36781e+07	1.35764e+07	1.33425e+07	9.32151e+06	1.19545e+07	1.21247e+07	2.61629e+07	2.48324e+07	2.01938e+07	2.52136e+07	2.62224e+07	2.92332e+07	2.91301e+07	3.35523e+07	2.60479e+07	3.25535e+07	3.06063e+07	3.4639e+07	1.27402e+07	1.9143e+07	2.16992e+07	-	-
pmp000602	C19H22O9	[M+H]+	6-Hydroxymusizin-8-O-β-D-glucoside	Ketone compounds	14483.7	12370.3	20661.8	13256.6	18247.6	8641.36	36557.3	35610.4	36338.2	36537.5	28206.2	32126.7	301383	292405	220376	292542	192871	270047	77131.3	105660	131258	-	-
Hmcn001989	C34H44O19	[M-H]-	Lavandulifolioside	Phenolic acids	246072	172533	152685	222732	197569	165402	227603	253925	244576	201073	237460	122199	210212	175364	192593	195282	161482	228492	142563	155100	226369	-	-
Zmap009745	C18H16O7	[M+H]+	Ayanin (3',5-Dihydroxy-3,4',7-Trimethoxyflavone)	Flavones	37255.4	50459.7	53127.2	60593.9	60728.1	47753.3	75320.8	100909	95085.4	75744.5	101563	104457	158191	198509	131838	302542	334224	373588	100484	86045.3	141151	C04444	ko00944,ko01110
Lmhn102068	C13H12O8	[M-H]-	2-O-Caffeoylmalic acid	Phenolic acids	30474.3	20203.2	15520.1	30934.8	26510.4	17755.5	23568.3	21347.6	28515.1	26689.9	22887.9	23070.5	26249.9	27094.2	25397.6	30874.6	25643.1	21019.5	14495.6	24933.1	19843.7	-	-
Cmhp002692	C28H32O17	[M+H]+	Madreselvin A	Flavones	961342	648104	807051	626698	666654	869596	1.01197e+06	733566	589362	521585	1.1142e+06	1.00709e+06	985399	1.03167e+06	679625	1.45806e+06	1.22322e+06	2.17333e+06	1.13626e+06	654239	984196	-	-
pmn001671	C23H32O15	[M-H]-	Furanofructosyl-α-D-(6-mustard acyl)glucoside	Phenolic acids	11634.1	22805.4	3918.58	9271.66	10749.8	7919.72	107148	98326.1	81797	118962	121278	66234.8	221466	225384	230341	197341	146875	130930	137157	125430	79596.1	-	-
pmp000695	C16H22O10	[M+H]+	Swertiamarin	Monoterpenoids	40661.4	45984.7	43256.6	80364.9	56109.7	50633.2	298683	315627	346941	367064	475427	316491	239176	199338	221778	198996	170109	163698	146501	254436	207836	C09800	-
pmp000130	C39H50O23	[M+H]+	Natsudaidain-3-O-(5'-glucosyl-3-hydroxy-3-methylglutarate)glucoside	Flavonols	1.06356e+07	1.00872e+07	1.10585e+07	1.0786e+07	1.18757e+07	1.13091e+07	7.4589e+06	6.89841e+06	7.23916e+06	6.89165e+06	5.97488e+06	7.87767e+06	1.68752e+07	1.62732e+07	1.94984e+07	2.14583e+07	2.07376e+07	2.29757e+07	6.66556e+06	1.13513e+07	1.0912e+07	-	-
MW0000438	C19H21NO4	[M-H]-	(S)-Scoulerine	Isoquinoline alkaloids	287749	236628	117785	180941	160753	115889	151108	198279	159990	148822	269773	99308.1	33510.7	150492	64565	53743.2	142868	34492.9	186189	265857	324734	C02106	ko00950,ko01100,ko01110
mws1078	C7H7NO2	[M+H]+	Anthranilic Acid	Phenolic acids	48365	38294.9	12962.7	32117.3	25462.1	73601.5	43704.1	35924.3	43379.1	37164.3	46613.7	62482	37973.3	25894.1	34590.6	34561.3	74294.5	47008.7	16724.2	27669.2	28433.6	C00108	ko00380,ko00400,ko00996,ko01100,ko01110,ko01230
Zmgp004297	C19H20O2	[M+H]+	1-phenyl-7-(4-hydroxyphenyl)-4-ene-3-heptanone	Ketone compounds	210019	155725	182667	122850	166617	173153	161003	180992	113919	266768	171892	143820	145718	228683	169856	168150	311530	166608	103481	180260	139800	-	-
pmb0709	C30H32O20	[M+H]+	Quercetin-7-O-(6''-malonyl)glucosyl-5-O-glucoside	Flavonols	18476.9	15546.2	14952.6	17114.2	4866.28	11095.1	29262.1	32491.3	24245.1	35902.3	28941.5	37038.6	30710.5	28385.4	28012.1	38075.9	54325.9	32404.3	31639.1	32705.2	19055.9	-	-
pmp000588	C25H24O14	[M+H]+	Diosmetin-7-O-(6''-malonyl)glucoside	Flavones	3892.91	8573.54	2752.73	6011.26	19242.3	6273.62	19749.3	6521.15	20110.5	22184.2	13268.8	9913.65	22122.4	17060.2	20035.3	30667.9	41217.4	36258	10501.8	17886.1	17647	-	-
pmp000242	C28H30O17	[M+H]+	7-Methoxyluteolin-6-C-2''-glucuronylglucoside	Flavones	72102.3	59961.4	78651.7	81139.5	94646.9	89346.7	74218	85843.4	46654.7	94864.9	82379.1	107924	39951	52962.6	36066.3	61719.5	67927.4	62997.9	74863.8	65016.3	42362	-	-
Hmhp011220	C16H27NO4	[M+H]+	10,11-Dihydroxy-N-(2-hydroxy-2-methylpropyl)-2,6,8-dodecatrienam-Ide	Alkaloids	15887.7	16140.4	12662.9	13741.9	16845.5	11927	24734.3	22053.8	22020.2	26636.1	25933.4	22089.5	29566.4	31062.6	28168.1	32151.2	27709.4	37323.4	14417.1	21242.2	25569.7	-	-
Qmwp111614	C26H28O10	[M+H]+	1-α-Hydroxyevodol	Triterpene	9	9	9	9	9	9	7664.53	9711.17	4487.95	10202.5	9039.3	6436.42	10377.6	8945.93	10753	13778.2	14521.2	17307.4	5916.24	10062.3	10064.7	-	-
pmb3066	C22H26O12	[M-H]-	5-O-p-Coumaroylshikimic acid O-glucoside	Phenolic acids	54673.4	41123.4	20408.3	25089.8	38761.7	49220.5	113310	106469	93402	254274	139204	116940	218598	247953	150026	252799	200078	394100	138926	196590	115970	-	-
Qmyp101232	C13H20O3	[M+H]+	Vomifoliol	Monoterpenoids	453576	813579	600865	447852	761932	473702	1.36226e+06	1.77704e+06	1.75262e+06	2.28515e+06	2.6888e+06	1.93958e+06	1.11517e+07	3.98886e+06	4.05517e+06	6.73645e+06	5.25545e+06	1.00995e+07	4.4621e+06	2.89061e+06	5.13762e+06	C04166	-
pmn001320	C12H14O5	[M-H]-	1-O-p-Cumaroylglycerol	Phenolic acids	103107	117496	43992.1	89258.1	22216	48289.2	18978.9	27477.8	71209.3	45278.2	28291.5	39162.2	13483.8	10393	27359.3	31320.3	40922.3	20841.9	31462.5	38830.5	54026.1	-	-
Wagp005964	C29H32O16	[M+H]+	Desmethoxysudachitin 5-[6''-(3-Hydroxy-3-Methylglutaryl)Glucoside]	Flavones	5.52335e+07	5.25623e+07	5.8421e+07	8.95302e+07	5.85972e+07	5.30398e+07	5.08444e+07	4.99215e+07	3.05664e+07	3.67458e+07	3.74555e+07	5.51937e+07	9.24577e+06	9.15042e+06	8.99242e+06	7860690	1.38795e+07	9.72699e+06	4.87985e+07	3.04806e+07	3.16161e+07	-	-
MWSslk111	C20H26N2O2	[M+H]+	Hydroquinine	Quinoline alkaloids	46886.2	75104	65100.6	70464.2	107388	76445.3	82873.9	69614.5	91377.9	81233.3	110842	90029.9	43953.5	74389.6	54756.2	69742.1	51084.1	73798.2	65365.6	52020.5	89882.1	-	-
pmb0819	C10H8N2	[M+H]+	3-Indoleacetonitrile	Plumerane	18040.1	15422.5	24303.1	31434.8	28651	32673.1	65438.3	54840.8	79562.6	77891.4	80397.3	74618.2	40399.9	28956.7	46290.8	31158.8	29044.8	27352.1	29895.5	42855.7	53498.3	C02938	ko00380,ko01100
pmn001644	C23H20O14	[M-H]-	Quercetin-3-O-(2''-O-acetyl)glucuronide	Flavonols	40830.2	58465.2	23059.6	37860.8	77682.4	80912.7	41211.7	34616.7	24224.8	37119.5	54171.4	23867.1	54959.8	93320.8	63161.7	203938	133753	190146	88347.8	49760.7	82121.9	-	-
Lmtn001569	C20H29NO12	[M-H]-	2-Glucosyl-glucosyloxy-2-phenylacetic acid amide	Alkaloids	16249.3	21612	26265.2	15954.5	28679	17714	63740.6	73587.6	78801.2	79093.7	142272	41489.9	54422.8	66658.4	51095.6	93641	70358.1	95781.2	49106.2	55287	82113.7	-	-
MWSmce446	C22H28O11	[M+H]+	Cimifugin-7-O-glucoside	Chromone	606413	477665	519480	382049	548836	520772	670641	908940	1.20001e+06	1.13927e+06	854369	1.08969e+06	896578	1.17281e+06	818028	1.00095e+06	912513	786430	547615	620996	919175	-	-
pma6298	C5H5NO	[M+H]+	3-Hydroxypyridine	Pyridine alkaloids	32312.7	45520.5	54305	64572.2	74948.6	29225.7	71764.4	33033.6	15200.1	12828.5	82933.6	17453	40938.2	14880.8	83905.5	82694.9	78001.2	92458.2	72471.5	84361.6	46763.7	-	-
Lmsp003939	C28H32O16	[M+H]+	Isorhamnetin-3-O-galactoide-7-O-rhamnoside	Flavonols	997400	960743	784469	876961	820118	946463	496184	533618	635140	1.02279e+06	708069	563950	389730	155943	377808	562920	557043	373287	771919	720785	433591	-	-
pmp001111	C27H30O14	[M+H]+	Violanthin	Flavones	127214	57996.4	142348	139541	39170.7	177446	77871.2	101349	60441.3	76081	81756.3	97703.6	101310	67817.6	55828.5	43071.1	79337	23840.5	37171.2	49865.5	66126.3	C10196	-
Cmyp002064	C22H22O11	[M+H]+	Yuanhuanin	Flavones	2.77099e+06	2.11228e+06	1.82862e+06	2.84496e+06	3.73108e+06	4.89803e+06	2.6932e+06	3.44405e+06	2.63005e+06	3.21127e+06	3.40875e+06	3.35078e+06	2.30944e+06	1.36255e+06	1.35759e+06	1.63757e+06	1.67938e+06	2.08141e+06	1.38417e+06	1.24433e+06	2.07779e+06	-	-
pmb2654	C19H27NO12	[M-H]-	Anthranilate-1-O-Sophoroside	Phenolic acids	827546	1.63225e+06	881834	990133	1.60948e+06	1.30252e+06	1.3935e+06	1.88628e+06	865506	2.38394e+06	1.62321e+06	1.52394e+06	1.30822e+06	1.20831e+06	1.24416e+06	668730	576538	939367	1.74788e+06	971460	1.35585e+06	-	-
Lmtp002822	C25H26O13	[M+H]+	Apigenin-6-C-arabinoside-8-C-xyloside	Flavones	129408	145333	101001	240097	775940	434441	79076.6	100529	176812	115298	152728	84484.9	68844	27923.6	53502.6	79013.3	96902.6	118165	101808	183736	143689	-	-
Lmgp004167	C15H14O6	[M+H]+	3',4,4',5,7-Pentahydroxyflavan (Luteoforol)	Flavanols	7610.06	989.848	17795.1	11773.8	15047.3	3333.41	5305.33	16610.4	8769.24	14803.1	12216.9	11786.1	5396.86	8636.16	6162.6	1084.64	19727.4	9	6490.05	9855.41	11809.3	C05907	ko00941
Lmjp004160	C17H14O8	[M+H]+	3,7-DimethylQuercetagetin-(3',4',5,6-Tetrahydroxy-3,7-dimethoxyflavone)	Flavones	25773.5	34928.6	10893.7	41794.3	39163.3	31435.2	24514.7	49220.6	30187.2	9578.19	53688.5	14775.2	28336.2	29652.6	11681.9	19707.1	24912.8	51566.3	23391.3	22476	36554.3	C04581	-
Sazp004372	C21H22O6	[M+H]+	Bursehernin	Lignans	144619	83283.8	167218	162386	179385	165182	377166	334422	223170	449510	402072	784331	290675	329370	366507	386665	483373	516330	217040	355449	228048	-	-
MWSHY0135	C28H32O16	[M+H]+	Isorhamnetin-3-O-rutinoside (Narcissin)	Flavonols	2.41983e+07	2.70961e+07	2.87065e+07	2.63243e+07	2.75545e+07	3.0836e+07	1.678e+07	1.80298e+07	2.25504e+07	1.8707e+07	2.19892e+07	2.13829e+07	1.1221e+07	1.25562e+07	1.29163e+07	1.46137e+07	1.32936e+07	14072334	1.16151e+07	2.07142e+07	1.99552e+07	-	-
Lwhp010603	C26H28O8	[M+H]+	Dehydroxyevodol	Terpene	14231.9	12699.7	18908.2	22836.1	12995.6	22065.3	15474.1	15712.5	17696.4	10584.8	11499.6	15177.8	5908.28	11439	9642.49	1982.6	2578.76	2789.05	8610.73	15424.3	14739.7	-	-
pmp000417	C21H20O9	[M+H]+	Daidzein-4'-O-glucoside	Isoflavones	17311.7	13786.9	12060.5	17346.7	7748.99	34644.6	49074.4	46646.3	23623	12289.3	16072.8	30172.1	70426.7	84537	61526.5	41120.6	45062.4	49359.3	24789.7	39271.4	24106.8	-	-
Hmmp002240	C40H50O27	[M+H]+	Isorhamnetin-3-O-rutinoside-7-O-(2''-O-glucosyl)glucuronate	Flavonols	31880.1	26735.3	36271	24980.7	37755.6	34085	15379.7	12571.6	33506.5	25581	30954.8	5989.85	71236.2	40436.7	75713.3	47544.9	53378.9	58808.9	57144.8	31049.4	49772.8	-	-
Ymmg000006	C15H22O5	[M-H]-	Rugosic acid A	Others	55444.5	41130.6	36325.2	39977.8	35342.7	34719.9	11655.1	9124.34	10463.4	16623	10037	17897.9	13512.1	18400.9	14449.9	40654.4	19864.2	21617.5	25259.3	15551.7	28623.3	-	-
Lmjp006533	C18H16O7	[M+H]+	4',5-Dihydroxy-3,3',7-Trimethoxyflavone; Pachypodol	Flavones	35775	51820.6	55277.5	7848.32	17225.7	121041	79879.6	61676.2	68006.9	261109	277247	361625	151939	243056	224274	386322	374994	318179	149481	241728	150364	C10117	-
MWSmce632	C10H10O4	[M+H]+	Vanillin acetate	Phenolic acids	73684.5	82066.4	90725.9	82138.3	67162.6	134701	82931.8	73361.3	63251.8	58240.9	50193.6	66788.4	112885	126626	122629	27014.1	73986.3	60408.5	46647.5	48145.2	76864.5	-	-
Lmjp002596	C26H28O16	[M+H]+	Quercetin-3-O-sambubioside	Flavonols	58205	76237.7	66207.8	79863.5	145888	121758	42805.1	44589.6	33154.6	61001.4	72168	39934.9	43263.3	60856.8	33635.7	102072	72678	68599.3	83433.2	48391.8	55287.1	C12637	ko00944
mws0894	C22H22O10	[M+H]+	Glycitin	Isoflavones	51732.2	66961.1	84240.5	52770.9	24326.5	28221.3	75690.9	74123.1	88089.4	46808.8	81518.8	33928.4	72142.9	68794.8	47951.8	60617.4	44987.1	33786.3	33408.6	62161.3	54682.6	C16195	ko00943
mws0009	C10H10O3	[M+H]+	Coniferaldehyde	Phenolic acids	68963.1	92198	42644.3	68465.9	68336.3	69293.8	79823.7	102489	85446	85238.7	70728.8	53710.1	67265.2	51237	69227.1	27184.8	28529.2	25635.2	64701	61827.9	35501.5	C02666	ko00940,ko01100,ko01110
Zblp004882	C17H18O4	[M+H]+	4'-Hydroxy-3,5-dimethoxydihydrochalcone	Chalcones	90665.9	62033.8	106737	82581.7	82524.5	138382	69111.1	87339.8	56692	88310.4	63508.9	95743.7	112300	127982	88069.7	113506	77076.7	150964	69876.3	125461	88609.1	-	-
MWSHY0165	C22H24O10	[M+H]+	Isosakuranetin-7-O-glucoside (Isosakuranin)	Flavonols	127254	110369	133302	113860	148012	140438	63057.9	77032	55711.4	55273.5	50047.7	52561.9	16953	80146.6	56224.7	41436.7	29254.2	75844.8	53089.3	99205.1	79721.9	-	-
Wagp007122	C19H18O8	[M+H]+	5,4'-Dihydroxy-6,7,8,3'-tetramethoxyflavone	Flavones	46427.6	57469.8	50230	62771.2	53982.8	17129.2	151680	143877	144861	159552	175418	203690	103137	102894	78606.6	192127	168148	264877	72504	77579.6	121957	-	-
Lhjp120712	C25H22O13	[M+H]+	Hydroxydaphnoretin glucoside	Coumarins	173803	209575	262711	243773	284263	194329	144723	114826	93983	214477	161255	124852	94934.7	101771	115768	130880	141317	155368	128346	225863	234600	-	-
pmb0603	C28H32O16	[M+H]+	Chrysoeriol-7,4'-di-O-glucoside	Flavones	76024	83934.7	57246.3	86541.3	85090.9	75503.3	58739.1	84235	44413.9	70730.9	65890.5	85985.1	40171.7	39458.1	50732	7505	58570.1	61713.2	84804.4	60228.6	46822.3	-	-
Lsmp121512	C15H17NO4	[M+H]+	Ribaline	Quinoline alkaloids	11411.7	16829	16185.6	29807.3	22655.2	19958.6	14372.1	14944.9	11998.6	11427	14097.1	10212.3	14250.3	4413.39	3542.78	13398.1	27177.1	12484.2	14629.1	7744.83	12476	-	-
mws0052	C21H18O11	[M+H]+	Baicalin	Flavones	17778	22632.9	7934.54	16253.7	12780	16295.1	68406.3	36452	73464.6	69587.8	101358	111107	35937.3	39973.2	47818.7	41918.8	47180	35596	26011.7	47105.7	46947.2	C10025	-
Lamp005468	C39H38O20	[M+H]+	Apigenin feruloyl xylosyl malonyl glucoside	Flavones	366728	351441	421739	312203	241397	343485	220885	213754	241153	168435	180857	208582	83432	54314.6	57564.3	57877.2	70501.8	62502.6	129780	147433	226126	-	-
Zmhp002640	C33H40O21	[M+H]+	6-Hydroxykaempferol-3-O-Rutinoside-6-O-glucoside	Flavonols	345714	636633	551069	594863	987290	653021	1.0068e+06	1.18515e+06	979256	1.37154e+06	1.54387e+06	1.42157e+06	884930	998820	761480	1.35332e+06	1.4507e+06	1.70472e+06	529114	1.00875e+06	878601	-	-
Hmbn002692	C22H30O14	[M-H]-	6'-O-Feruloyl-D-sucrose	Phenolic acids	132755	112881	98615.8	119009	111099	124749	84932.9	97681.3	71229.7	95048.8	102312	61789.5	105604	107341	113702	138291	101867	95328.4	125877	67497.8	91808.2	-	-
Lmdp003509	C20H18O11	[M+H]+	Quercetin-3-O-xyloside (Reynoutrin)	Flavonols	419342	333642	445311	424652	575611	627891	177745	184261	167927	177082	177865	196851	97257	134002	139465	205274	214909	248019	170874	238953	321615	-	-
Zbnp003712	C35H42O22	[M+H]+	Limocitrin-3-O-(3-hydroxy-3-methylglutarate)glucoside-glucoside	Flavonols	6.06607e+06	8.65326e+06	8.2497e+06	6.23867e+06	7.24947e+06	6.00977e+06	5.05443e+06	4.84327e+06	5.21136e+06	4.93272e+06	3.67303e+06	5.15993e+06	694869	699728	567086	939294	2.11659e+06	831341	2.53727e+06	4.8084e+06	4.42439e+06	-	-
pmb0706	C30H32O20	[M+H]+	Quercetin-3-O-(6''-O-malonyl)glucosyl-5-O-glucoside	Flavonols	11292.1	15262.9	9461.76	9306.35	21629.7	9828.42	9	9	9	4714.31	12556.5	7654.87	51055.5	45491.8	51307.5	45776.5	21061.3	21999.1	10672.4	20532.9	16980.7	-	-
pmp000009	C18H16O8	[M+H]+	Centaureidin (5,7,3'-Trihydroxy-3,6,4'-Trimethoxyflavone)	Flavones	9	9	9	9	9	9	29545	37833.2	33209.4	63841.9	70836.3	52063.3	50939.4	45500.3	39429.1	87250.4	80375.6	92764.2	20465.7	37203.3	38153.4	-	-
Lmdp004574	C37H38O20	[M+H]+	Quercetin-3-O-(2'''-O-feruloyl)sophoroside	Flavonols	7287.43	1074.97	2698.75	1275.4	12077.9	829.763	5904.7	18618.5	16434.7	15668.8	13480.5	23113.3	15858	21358.6	25142.2	22223.7	18414.6	10389.2	8029.53	10107.2	14705.4	-	-
Wafn002319	C22H28O14	[M-H]-	4-O-(3'-O-alpha-D-Glucopyranosyl)caffeoylquinic acid	Phenolic acids	31912.7	24663.8	47059.2	27116.4	34317.6	30378.5	78776.2	86654.8	34188	53776.1	59999.6	37253.7	139388	123967	43500.1	126663	130851	119325	43824.9	64794	35606.6	-	-
pma0104	C20H16O7	[M+H]+	N-Sinapoylhydroxycoumarin	Coumarins	320090	292866	283087	296306	337792	379395	441721	538884	746201	747772	773022	608917	2.03273e+06	1.9172e+06	1.62583e+06	908960	994621	1.1979e+06	533505	861441	491463	-	-
Wagp008071	C22H18O8	[M+H]+	6'-Hydroxyjusticidin C	Lignans	140579	134255	147555	209014	224262	186911	265001	278636	310589	335034	358420	334923	220325	190773	186838	253291	253813	374354	155333	292987	202212	-	-
mws1397	C22H18O10	[M-H]-	Epicatechin gallate	Flavanols	33487.7	42555.3	34993.7	26640.5	41393.6	30799.9	50170.4	38876.2	34305.3	31363.9	43853.8	22785.3	14352.1	18001.9	18860.5	15431.2	20688.6	23210.1	30260.4	32580.5	16663	-	-
Lchp000002	C14H21NO4	[M+H]+	Timuramide C	Alkaloids	36904.3	106923	58985.1	26274	46764.8	36643.2	30885.9	30786.8	26977.6	56331.5	42027.6	35362.9	868.434	529.476	3272.71	2386.3	3227.93	4166.64	31783.2	55595.5	33992.5	-	-
Zmtp102902	C16H18O8	[M+H]+	α-Hydrojuglone glucoside	Quinones	3.85925e+06	4.03656e+06	4.65258e+06	3.59486e+06	3.61536e+06	3.73827e+06	641749	863031	964019	928262	993251	708983	256939	297745	114756	134180	352070	510733	834961	1.34759e+06	1.66695e+06	-	-
Lmnp003080	C26H28O14	[M+H]+	Hispidulin-8-C-(2''-O-xylosyl)xyloside	Flavones	23875.4	16382.6	66107.7	41917.1	62773.7	52144.3	156057	212012	115809	170849	84561.4	193115	151316	257269	169287	334611	232386	251002	130146	89147.5	175553	-	-
Wagp005836	C16H18O5	[M+H]+	Sibiricin	Coumarins	1.17514e+06	1.30558e+06	1.06014e+06	1.18461e+06	739217	1.01437e+06	772510	667502	516012	512993	639170	667663	384800	484519	370478	272981	334190	350830	556460	500354	896976	-	-
Lcyp000688	C21H22O9	[M+H]+	Verecundin(Pinocembrin-5-glucoside)	Flavones	315935	349413	491861	672126	442398	486410	75878.2	97719.9	87873.8	32724.5	36900.4	47194	26375.3	5079.86	11262	3294.17	8212.26	9963.12	114726	221381	223237	-	-
Lmlp005236	C21H22O11	[M+H]+	Dihydrokaempferol-3-O-glucoside	Flavanonols	695330	991677	990643	967215	718823	775641	715061	669654	731866	597802	669040	675809	521409	430492	289284	553653	630932	457782	500333	957472	991104	-	-
Hmcp001658	C31H34O20	[M+H]+	Isorhamnetin-3-O-(6''-malonyl)glucoside-7-O-glucoside	Flavonols	15322.7	15524.3	10125.2	13768.8	5552.85	13845	16896.5	29605	23849	18606.1	15455.5	29054	33126.2	42050.5	58876.7	42557.8	44901	50755	29166.6	22347.2	14413.4	-	-
pma6599	C11H10O4	[M+H]+	6-Hydroxymethylherniarin	Coumarins	124258	134137	155108	125370	91251.8	134161	492165	470661	389604	443776	387583	396262	1.69319e+06	1.73041e+06	1.57562e+06	1.64414e+06	1.5814e+06	1.55215e+06	682119	1.05294e+06	559302	-	-
pmp000383	C21H22O9	[M+H]+	Liquiritigenin-4'-O-Glucoside (Liquiritin)	Flavanones	447874	628928	769204	882570	922088	371152	383370	436324	558853	385912	494692	326431	303685	561449	407500	1.02238e+06	493863	936954	425007	634440	328628	C16989	-
pma0724	C21H22O10	[M+H]+	Naringenin-6-C-Glucoside	Flavanones	217539	313936	265053	302538	392707	296630	193164	230940	189778	166809	228468	201937	83414.1	73156.4	99288.3	155284	197066	166804	105601	182663	217003	-	-
HJAP012	C20H18O10	[M+H]+	Luteolin-8-C-arabinoside	Flavones	506049	163468	579520	450829	272443	610440	454793	324275	643669	233062	381760	299344	342120	243249	127885	201822	200849	276854	187565	349841	381752	-	-
Lsmp122008	C20H26O10	[M+H]+	Hydroxyrudicoumarin C glucoside	Coumarins	54315.8	52411.8	22211.8	64995.9	8113.95	33750.2	58025.8	74196.8	52140.7	52095.4	47475.7	67678.7	117094	129098	135529	158821	176276	105674	58436	71665.1	111712	-	-
pme0321	C21H20O10	[M-H]-	Kaempferol-7-O-rhamnoside	Flavonols	10597.6	7810.04	9477.52	6850.53	4877.36	7144.53	21704.2	22325	16552.4	31650.6	31629.1	13457.3	10590	12289	10311.2	8031.74	10806.4	11201.5	15869.4	7645.95	12295.2	-	-
MWSHY0094	C22H18O11	[M+H]+	Gallocatechin gallate	Flavanols	12193.9	10978.4	8003.14	10269.3	12464	15513.6	3741.27	10023	32907.2	8150.86	10586.4	12243.4	3786.08	1365.19	5144.32	8869.62	2040.23	10408.7	6083.6	11956.3	12345	-	-
Wbmp004936	C19H32O7	[M+H]+	Blumenol C glucoside; Byzantionoside B	Terpene	64051.6	67306.5	56442	50823.1	52215.9	37796.7	68080	80602.4	55799.5	62862	110384	84229.5	1.29413e+06	1.65873e+06	1.98781e+06	1.72449e+06	2.01925e+06	1.50829e+06	284340	592728	451189	-	-
Lajp004437	C11H8O4	[M+H]+	Paniculal	Coumarins	14010.7	7814.42	11615.8	12503.7	3922.14	4626.05	12180.2	23972.4	29330.6	18738	29804.4	13197.6	34560.9	23258	11034.8	29271.1	15172.1	14820.9	27855.6	17709.5	14472	-	-
Lhmp122022	C27H28O13	[M+H]+	3-O-caffeioyl sinapyl quinic acid	Others	12893.6	31706.4	21632.4	35888.7	20575	13136.2	39986.4	34639.3	34796.6	31306.2	20043.9	40745.1	25635.2	13549.7	15627.5	33690.2	42730	50091.5	25638.4	41077	21518	-	-
Lmrn003201	C11H11NO3	[M-H]-	Indole-3-lactic acid	Plumerane	13458.8	15621.7	10776.5	28212	14859.4	14655.9	14801.4	16343.4	26656.7	17381.7	25706.8	39944.7	24116.4	19968.8	14519.3	22426.2	12031.8	13753.6	15260.3	8891	18964.7	C02043	-
Lmmp003783	C21H18O13	[M+H]+	Quercetin-3-O-glucuronide	Flavonols	1558.67	8491.61	3914	1295.7	6335.76	9825.2	4006.32	1141.36	2719.41	5567.48	1651.04	4045.93	5198.99	5366.62	2356.73	4739.49	2399.79	7540.3	2499.17	5306.14	4050.22	-	-
Wagp010870	C19H22O4	[M+H]+	5'-Hydroxyauraptene	Coumarins	9576.2	10606	11744	17704.2	9664.8	12079	6517	12812.7	5722.53	13302.7	13707	7222.03	24369.3	18815.5	19875.6	9812.72	10339	6050.19	7145.84	10909.6	14980.3	-	-
Sazp001763	C16H22O9	[M-H]-	4-Hydroxyphenyl 6-O-(2-Methyl-3-Hydroxypropionyl)-Beta-D-Galactopyranoside	Phenolic acids	66062.7	47260.6	87676.4	76616.2	66886.7	9	40659.9	47085.2	38777.2	73571.6	40446.5	54941.1	48147	45143.4	44822.2	65189.2	49330.7	59275.8	47341.8	35230.8	22413.6	-	-
Wagp008455	C17H19NO4	[M+H]+	N-((7-(but-2-en-1-yloxy)-8-methyl-2-oxo-2H-chromen-4-yl)methyl)acetamide	Coumarins	47386.9	36599.7	33679.1	43486.1	26760.4	27965.4	14332.8	12997.8	11575.5	10822.7	10972.7	8113.86	12628.8	2719.66	4665.76	10567	12344.8	9984.97	8564.97	17912.4	12635.2	-	-
Zmcp001750	C17H20O10	[M+H]+	Eleutheroside B1	Coumarins	96421.1	118583	173725	108165	131511	176561	931849	721447	805769	819769	814884	1.06808e+06	1.20566e+06	1.22294e+06	1.25253e+06	839461	671479	985678	520938	241469	455337	-	-
[truncated: 45 more rows]

## Sheet: Table S3 
Supplementary Table 3. The relative content of 760 flavonoids during different magnesium stress stages in MS and MD.
[truncated: 741 more rows]

[truncated: 5 more sheets: Table S4, Table S5, Table S6, Table S7, Table S8 ]
